# Supplementary material for: Using single-sample networks to identify the contrasting patterns of gene interactions and reveal the radiation dose-dependent effects in multiple tissues of spaceflight mice
Source: NPJ Microgravity. 2024 Apr 4;10:45. doi: 10.1038/s41526-024-00383-7 (PMC10995210; doi:10.1038/s41526-024-00383-7)
Supplement: Supplementary file 2 — Supplementary Table 1 [file 41526_2024_383_MOESM2_ESM.xlsx]

## Sheet: Table S2
Supplementary Table 1. The degree vectors in 591 SSNs. A row denotes a gene, a column denotes a SSN, and the values in the matrix denote degrees. G1~ G290 denote the SSNs in the ground control group, while S1~ S301 denote the SSNs in the spaceflight group.
Gene	G1	G2	G3	G4	G5	G6	G7	G8	G9	G10	G11	G12	G13	G14	G15	G16	G17	G18	G19	G20	G21	G22	G23	G24	G25	G26	G27	G28	G29	G30	G31	G32	G33	G34	G35	G36	G37	G38	G39	G40	G41	G42	G43	G44	G45	G46	G47	G48	G49
2610044O15Rik8	7	14	5	23	25	21	9	14	3	0	0	0	0	0	0	0	0	0	0	0	18	19	16	15	4	22	6	9	12	11	6	8	7	7	10	7	0	0	0	0	0	1	0	0	18	20	17	16	23
Brd3	214	257	163	125	110	36	411	442	4	0	0	0	1	0	86	161	127	97	138	74	83	0	0	0	0	2	4	3	1	1	2	3	3	16	9	1	1	0	1	1	0	0	0	0	104	47	6	4	5
Hlf	128	225	24	2	15	1	2	2	0	1	0	0	0	0	274	291	300	278	228	277	0	0	0	0	0	0	5	15	45	4	28	41	0	0	0	0	0	0	2	1	1	4	0	0	0	0	0	0	0
Phf7	90	61	0	211	119	168	14	69	14	85	69	66	85	168	19	34	43	23	27	3	42	160	78	100	219	190	0	0	10	2	8	0	121	93	32	152	164	98	0	0	0	0	0	3	23	18	12	39	51
Prkdc	367	556	450	3	4	3	2	3	0	1	13	25	13	27	2	6	5	4	13	8	0	0	0	0	0	0	4	26	0	7	2	1	0	0	1	0	0	0	23	19	39	17	17	22	0	0	0	1	0
Smarca2	376	74	0	0	4	1	2	2	0	0	0	0	0	0	12	7	9	7	1	4	0	1	0	4	0	0	3	3	12	9	6	30	0	0	0	0	0	0	0	0	0	0	0	0	0	0	0	0	0
Tef	141	155	1	13	2	3	1	0	1	16	14	69	27	42	0	0	0	0	0	0	81	111	138	142	166	128	0	1	0	0	0	0	100	145	115	141	155	158	0	0	0	0	0	0	48	53	128	52	83
Tfcp2	113	6	0	46	77	69	0	1	0	0	0	0	0	1	0	7	2	10	1	0	0	0	1	5	0	0	67	184	156	195	189	220	6	12	33	0	19	0	1	0	0	0	1	0	23	1	1	24	63
4931406C07Rik	1	1	0	0	0	0	0	0	1	0	3	0	2	2	0	0	0	0	0	0	0	2	1	1	0	1	5	4	3	5	5	3	1	1	2	0	1	0	1	0	0	1	0	1	2	1	2	0	0
Pgls	4	4	0	4	4	3	2	2	0	0	0	0	0	0	0	0	0	0	0	0	0	0	0	0	0	0	0	1	0	3	1	0	0	0	0	0	0	0	0	0	0	0	0	0	0	0	0	0	0
5730507C01Rik	1	0	0	0	0	0	0	0	24	0	23	2	9	19	4	7	7	10	12	8	3	26	9	0	0	2	0	0	3	0	0	0	0	0	27	19	27	7	0	12	0	0	0	8	28	17	17	26	6
6720489N17Rik	1	0	0	6	5	8	3	5	0	0	2	2	0	0	0	0	0	0	0	0	2	1	3	0	0	0	1	0	0	0	0	0	0	0	0	0	0	0	0	0	1	0	0	0	0	0	0	0	0
A4galt	1	0	0	0	0	0	0	0	0	0	0	0	0	0	0	0	0	0	0	0	0	0	0	0	0	0	1	1	1	1	1	1	0	0	0	0	0	0	0	0	0	0	0	0	0	0	0	0	0
Grina	3	1	0	0	0	0	0	0	0	0	0	0	0	0	4	2	3	1	2	2	0	0	0	0	0	0	6	6	5	8	8	8	0	0	0	1	0	0	0	0	0	0	0	0	0	0	0	0	0
Aacs	1	0	0	0	0	0	0	0	3	4	5	5	5	5	0	0	0	0	0	0	5	5	6	2	6	6	0	0	0	0	0	0	3	5	5	0	5	5	2	2	3	4	4	3	6	8	7	5	6
Sirt2	8	9	0	0	0	0	0	0	20	18	24	19	26	16	1	1	2	0	0	1	20	22	25	25	27	21	0	0	0	0	0	0	25	25	23	28	30	26	19	20	22	26	23	23	19	23	23	23	22
Aamp	2	2	1	0	0	0	0	0	0	0	0	0	0	0	0	0	0	0	0	0	0	0	0	0	0	0	0	0	0	0	0	0	0	0	0	0	0	0	0	0	0	0	0	0	0	0	0	0	0
Pa2g4	66	79	66	0	0	0	0	0	0	0	0	0	0	0	0	0	0	0	0	0	0	0	0	0	0	0	15	1	0	2	0	38	0	0	0	0	0	0	9	23	11	13	9	8	0	0	0	25	0
Rpl10	139	72	253	3	0	3	0	0	0	0	0	0	0	0	0	0	0	0	0	0	0	0	0	0	0	0	4	1	0	1	1	12	0	0	0	0	0	0	0	0	0	0	0	0	0	0	0	0	0
Aars	4	2	15	3	7	8	1	8	0	4	4	1	2	1	1	0	0	0	0	0	0	0	0	0	0	0	0	0	0	0	0	0	0	0	0	0	0	1	3	2	8	11	11	6	0	0	0	0	1
Birc6	126	171	140	0	0	0	0	0	0	0	0	0	0	0	21	19	32	11	14	23	0	0	0	0	0	0	0	0	0	0	0	0	0	0	0	0	0	0	0	0	0	0	1	1	0	0	0	0	0
Nf1	26	34	20	12	15	10	16	17	0	0	0	0	0	0	35	28	26	25	19	29	0	0	0	0	0	0	2	0	1	1	3	6	0	0	0	0	0	0	0	0	0	0	0	0	0	0	0	0	0
Polg2	19	10	0	27	24	22	15	16	16	0	15	0	9	4	1	1	3	2	1	1	0	7	3	9	0	0	5	3	1	0	0	0	1	0	22	0	0	1	14	1	1	10	3	5	0	0	0	0	0
Sf1	13	16	19	22	18	22	0	1	0	0	0	0	0	0	5	2	4	2	2	2	0	1	0	3	1	0	0	0	0	0	0	0	1	1	0	2	0	0	0	0	0	0	0	0	0	0	0	0	0
Abcb4	1	0	0	3	5	0	3	5	3	2	2	1	4	2	0	0	0	0	0	0	6	7	7	5	7	7	13	11	11	12	12	14	5	4	4	5	5	3	2	1	2	4	2	1	4	5	4	6	5
Slc9a3r1	66	40	15	3	0	0	3	5	41	25	17	28	31	22	1	0	0	0	2	0	98	94	87	16	87	108	85	92	88	89	92	89	110	115	81	105	82	73	54	32	51	48	21	41	107	134	107	93	110
Abcb6	7	6	2	0	0	0	0	0	0	0	0	0	0	0	0	0	0	0	0	0	0	0	0	0	0	0	0	0	0	0	0	0	0	0	0	0	0	0	0	0	0	0	0	0	0	0	0	0	0
Abcc1	2	1	0	0	0	0	0	0	0	0	0	0	0	0	0	0	0	0	0	0	0	0	0	0	0	0	0	0	0	0	0	0	0	0	0	0	0	0	2	0	2	3	2	2	0	0	0	1	0
Abcc2	3	1	1	2	2	0	1	1	1	4	0	4	1	0	0	1	1	1	1	1	0	0	0	0	0	0	11	10	11	12	10	12	2	0	0	0	2	0	2	2	0	1	0	2	7	4	2	3	0
Abcc5	1	0	0	0	0	0	0	0	0	0	0	0	0	0	0	0	0	0	0	0	4	4	5	4	3	5	0	0	0	0	0	0	3	4	4	5	6	5	0	0	0	0	0	0	4	5	4	6	5
Abcc6	2	2	3	0	2	0	0	1	4	0	0	1	0	0	0	0	0	1	0	0	0	0	0	0	4	4	1	1	1	0	0	1	3	5	0	4	0	1	2	1	1	1	1	2	3	1	3	1	1
C3	3	3	3	1	1	1	0	1	0	0	0	0	0	0	7	4	4	2	6	2	1	0	1	0	0	0	5	2	4	1	6	6	0	0	0	0	0	0	2	0	1	2	0	0	0	0	0	1	0
Dzip3	2	3	1	0	0	0	0	0	0	2	1	2	0	1	0	0	0	0	0	0	1	0	0	2	0	0	0	0	0	0	0	0	0	1	0	0	0	0	0	0	0	0	0	0	0	0	0	3	0
Rlim	12	12	11	4	3	3	0	0	0	0	0	0	0	0	0	0	0	0	0	0	0	0	0	0	0	0	0	0	0	0	0	0	3	4	1	2	2	4	1	2	1	0	0	0	3	0	0	0	0
Slc15a2	4	0	0	0	0	0	0	0	0	0	0	0	0	0	0	0	0	0	0	0	1	0	0	0	0	0	2	1	2	4	2	4	3	0	0	0	0	0	0	0	0	0	0	0	1	0	0	0	0
Abcc10	2	1	0	0	0	0	0	0	0	0	0	0	0	0	0	0	0	0	0	0	0	0	0	0	0	0	1	1	1	1	1	6	0	0	0	0	0	0	0	0	0	0	0	0	0	0	0	0	0
Mib1	71	125	38	4	3	6	1	0	0	0	0	0	0	0	0	0	0	0	0	0	0	0	0	37	243	17	0	3	1	2	2	3	0	3	0	0	3	0	92	111	138	94	75	125	0	0	0	0	0
Abcd1	2	1	0	0	0	0	0	0	0	0	0	0	0	0	0	1	0	1	2	0	0	0	0	0	0	0	0	0	0	0	0	0	0	0	0	0	0	0	0	0	0	0	0	0	0	0	0	1	1
Abcd4	2	5	0	4	2	2	2	2	0	0	0	0	0	0	0	0	0	2	0	1	0	1	0	0	0	0	0	2	5	4	3	7	0	0	0	0	0	0	0	0	0	0	0	0	0	0	0	0	0
Pex19	3	3	0	0	0	0	0	0	2	2	2	2	1	1	0	0	0	0	0	0	0	0	0	0	0	0	0	0	0	0	0	0	0	0	0	0	0	0	0	0	0	0	0	0	0	0	0	0	0
Slc27a5	2	1	0	1	1	0	1	1	0	0	0	0	0	0	0	0	0	0	0	0	0	0	0	0	0	0	1	0	1	0	0	1	0	0	0	0	0	0	0	0	0	0	0	0	0	0	0	0	0
Abcf1	6	6	0	3	5	3	0	2	17	17	24	17	18	20	0	0	0	0	0	0	19	14	20	19	22	19	0	0	0	0	0	0	20	14	19	17	12	11	31	34	35	36	36	34	1	10	12	13	10
Gm10036	49	45	57	0	11	24	0	0	0	1	0	0	0	0	0	2	0	4	0	0	0	0	0	24	1	95	0	0	2	0	0	0	8	0	1	48	0	0	0	0	0	0	0	0	10	46	67	90	0
Gm7536	90	95	74	0	0	0	0	0	0	0	0	0	0	0	0	0	0	0	0	0	0	0	0	0	0	0	11	3	0	0	0	3	0	0	0	0	0	0	0	0	0	0	0	0	0	0	0	0	0
Gstt3	19	14	16	1	5	2	2	3	5	10	10	7	10	5	1	1	1	1	1	1	23	27	20	9	19	33	4	6	3	4	3	4	35	18	29	10	16	27	7	13	16	11	10	3	26	34	24	12	13
Rpl10-ps3	71	68	92	1	0	0	0	0	0	0	0	0	0	0	4	3	1	2	3	1	4	7	9	1	9	0	0	0	0	0	0	0	1	5	0	0	1	1	0	0	0	0	0	0	0	0	0	0	0
Rpl12	110	107	106	1	0	1	0	0	0	0	0	0	0	0	0	0	0	0	0	0	0	0	0	0	0	0	15	3	0	3	7	10	0	0	0	0	0	0	0	0	0	0	0	0	0	0	0	0	0
Rpl27	40	41	50	0	0	0	0	0	0	0	0	0	0	0	0	0	0	0	0	0	0	0	0	0	0	0	0	0	0	0	0	3	0	0	0	0	0	0	0	0	0	0	0	0	0	0	0	0	0
Abcf3	1	1	0	3	5	3	0	0	22	25	37	23	17	33	0	0	0	0	0	0	1	16	6	17	14	5	1	0	1	1	1	1	11	24	24	25	23	14	15	25	32	26	27	27	0	3	5	4	3
Abhd6	1	2	0	2	2	2	3	4	4	3	4	4	5	4	1	1	1	1	0	1	4	2	4	0	0	4	0	0	0	0	0	0	0	4	4	0	0	4	4	3	3	4	4	4	4	0	4	2	2
Grik5	23	15	11	10	4	1	9	1	0	0	0	0	0	0	40	40	42	41	37	40	0	0	0	0	0	0	14	14	10	10	17	16	0	0	0	0	0	0	0	0	0	0	0	0	0	0	0	0	0
Abi2	1	4	7	2	1	0	0	0	0	0	0	0	0	0	11	11	13	11	8	8	0	0	0	0	1	0	1	0	2	0	2	1	2	2	0	2	3	0	0	0	0	0	0	0	0	0	0	3	0
Abi3bp	1	1	0	0	2	0	1	1	0	0	0	0	0	0	1	0	0	0	0	1	0	0	0	0	0	0	0	1	2	1	1	1	0	0	0	0	0	0	0	0	0	0	0	0	0	0	0	0	0
Abl2	27	50	17	4	2	3	1	0	111	86	36	47	60	87	15	15	16	13	17	14	131	116	133	106	94	90	4	5	1	1	0	0	134	92	119	122	105	74	105	79	93	104	99	66	161	145	143	170	168
Arf2	62	20	16	35	2	26	15	11	0	1	0	0	0	1	13	6	2	5	1	24	0	0	0	0	0	0	0	0	2	0	0	1	0	0	0	0	0	0	21	13	1	2	0	1	0	0	0	0	0
Arf5	101	82	37	4	4	1	8	1	1	0	0	2	0	0	13	8	5	3	14	16	0	0	0	0	0	0	1	3	2	1	0	0	0	0	0	0	0	0	17	26	11	12	17	24	0	0	0	0	0
Atm	26	48	33	0	0	0	0	0	0	0	5	1	0	1	8	8	6	4	4	8	0	0	0	0	0	0	0	0	0	0	0	0	0	0	0	1	0	0	1	1	1	1	4	1	0	0	0	1	0
Cdk7	12	24	1	0	0	1	0	0	4	1	1	0	3	10	10	6	7	9	3	5	2	0	1	1	0	11	2	2	0	1	2	6	3	0	5	6	0	0	40	48	40	35	47	40	10	2	0	3	3
Gem	18	1	0	147	129	154	104	144	1	0	0	0	0	0	0	1	1	1	1	0	30	74	95	7	21	0	0	0	0	0	0	2	23	90	56	41	3	4	2	3	0	2	0	0	54	51	29	72	37
Il3ra	6	7	16	3	5	3	3	4	0	0	0	0	0	0	0	0	0	0	0	0	0	0	0	0	0	0	0	0	0	0	0	3	0	0	0	0	0	0	0	0	0	0	0	0	0	0	0	0	0
Jak3	35	28	68	1	7	1	0	0	0	0	0	0	0	0	0	0	0	0	7	0	0	0	0	0	0	0	10	12	6	1	0	9	0	1	0	0	0	0	0	0	0	0	1	0	0	0	0	0	0
Jund	66	51	36	68	62	59	56	52	8	3	3	3	9	0	18	17	14	13	18	18	0	0	2	0	0	0	59	73	52	55	47	53	1	0	0	0	0	1	44	40	35	32	37	30	0	0	0	0	0
Lsamp	9	1	2	6	6	5	6	7	0	0	0	0	0	0	37	33	36	33	33	37	0	0	0	0	0	0	0	0	0	0	0	0	0	0	0	0	0	0	0	0	0	0	0	0	0	0	0	0	0
Map3k2	12	37	0	0	2	0	2	2	39	41	50	38	36	39	0	0	0	0	1	1	19	10	0	2	10	12	0	0	0	0	0	0	29	18	26	25	27	26	24	26	23	25	36	34	6	0	1	0	8
Mapk14	70	31	0	23	9	15	1	11	98	99	71	86	143	44	23	37	51	100	64	52	258	246	254	281	312	236	0	0	0	0	0	0	280	243	222	288	292	252	4	5	2	1	6	11	166	74	147	159	137
Nck1	27	10	2	2	2	0	14	10	0	1	2	2	0	1	4	4	5	11	11	3	0	0	0	0	0	0	57	73	54	62	69	62	0	2	0	1	1	0	0	0	0	0	1	0	0	0	0	0	0
Pdgfra	25	25	17	3	0	0	2	0	0	0	0	0	0	0	0	0	0	0	0	0	0	0	0	0	0	0	0	0	0	0	0	0	0	0	0	0	0	0	0	0	0	0	0	0	0	0	0	0	0
Ptk2	28	47	12	0	2	0	0	0	0	0	0	0	0	0	0	2	1	1	1	1	0	0	0	0	0	0	0	0	0	0	0	0	0	0	0	0	0	0	0	0	0	1	0	0	3	0	0	0	0
Rab42	67	0	62	0	0	0	1	0	0	0	0	0	0	0	0	0	3	0	0	4	1	0	3	0	0	0	62	57	74	60	62	69	1	1	1	1	0	0	0	0	0	48	0	0	26	0	4	0	0
Rasl11a	105	109	23	1	1	0	1	1	0	0	0	0	0	0	0	0	1	1	1	1	0	0	0	0	0	0	189	174	123	151	189	154	0	65	96	0	0	12	1	0	1	0	0	0	0	0	0	0	0
Rit1	52	129	57	3	1	1	1	1	0	0	0	0	0	0	3	0	0	2	5	0	9	68	7	0	63	0	6	9	3	18	2	37	0	0	0	0	0	0	0	0	0	3	0	0	1	0	9	0	3
Rras	90	86	41	48	34	24	36	36	0	0	0	0	0	0	1	0	0	0	0	0	0	0	0	0	0	0	0	0	0	1	0	0	0	0	0	0	0	0	6	2	1	6	5	7	0	0	0	0	0
Socs4	3	2	0	0	0	0	0	0	0	2	3	4	0	2	0	0	0	0	0	0	1	1	1	3	1	1	0	0	0	0	0	0	3	9	9	3	5	10	1	1	0	1	1	1	0	1	1	1	1
Sorbs3	20	20	24	6	6	5	18	13	0	1	1	4	1	1	2	3	3	2	1	3	8	21	29	13	22	24	0	0	0	0	0	0	20	28	25	17	18	18	1	1	1	1	1	2	17	26	28	18	22
Vav3	26	25	13	21	11	17	11	18	0	5	6	6	1	16	0	0	0	0	0	0	6	6	7	2	6	12	4	3	0	0	1	0	3	24	9	13	2	12	18	32	28	18	5	24	0	1	5	0	1
Wdr31	152	0	104	4	1	5	3	2	3	0	0	4	83	0	179	197	208	259	210	158	0	109	3	112	9	1	131	185	153	186	173	172	191	1	1	0	0	53	0	0	1	0	0	1	53	9	119	87	26
Wipf3	8	7	2	0	5	0	3	2	2	0	0	0	0	1	2	3	3	3	3	3	11	13	10	7	1	7	0	0	0	0	0	0	6	1	10	7	5	5	7	9	9	7	10	9	8	7	2	14	11
Abr	1	1	0	6	3	4	3	6	0	0	0	0	0	0	0	0	0	0	0	0	0	0	0	1	6	0	2	2	2	1	2	1	1	1	0	1	1	1	0	1	0	0	0	0	0	0	0	0	0
Pik3ca	141	111	147	0	0	1	0	1	123	64	5	10	143	17	0	0	0	0	0	0	222	103	104	25	13	37	15	14	0	0	1	12	204	84	90	62	22	56	432	338	378	361	377	333	86	2	12	34	1
Abtb1	1	2	0	13	4	5	0	0	0	0	0	1	1	0	3	1	1	1	0	1	0	3	0	4	15	0	0	0	0	0	0	0	4	15	6	10	10	8	0	1	1	1	1	1	0	3	3	0	6
Syne1	39	49	6	4	4	4	4	4	0	0	0	0	0	0	1	2	2	5	2	2	0	0	0	0	0	5	0	0	0	0	0	0	0	0	0	0	0	0	7	3	3	13	5	2	5	6	1	27	6
Acaa1a	1	2	0	0	0	0	0	0	0	0	0	0	0	0	0	0	0	0	0	0	0	0	0	0	0	0	0	0	0	0	0	0	0	0	0	0	0	0	0	0	0	0	0	0	0	0	0	0	0
Sbds	26	31	19	2	2	4	0	0	1	4	4	6	4	0	0	0	1	1	0	0	16	10	3	26	16	12	0	0	0	0	0	0	16	17	9	13	3	21	0	0	0	0	0	0	39	19	21	21	15
Acaa1b	1	0	0	2	5	2	2	3	5	4	5	5	7	5	1	1	1	0	0	1	0	2	2	0	3	6	0	0	0	0	0	0	0	4	5	0	6	5	8	8	7	7	6	5	12	8	8	11	11
Pbdc1	3	0	1	0	0	0	0	0	0	0	0	0	0	0	0	0	0	1	0	0	0	0	0	0	0	0	1	4	2	3	12	3	0	0	0	0	0	0	0	0	7	2	2	2	0	0	0	0	0
Acad11	1	1	1	1	3	1	3	0	0	0	0	0	0	0	1	0	1	1	1	1	0	0	0	0	0	0	0	0	0	0	0	0	0	0	0	0	0	0	0	0	0	0	0	0	0	0	0	0	0
Ranbp2	280	391	313	4	1	7	3	3	0	0	0	0	0	0	1	2	2	3	3	2	0	0	0	0	8	0	26	19	9	11	0	21	0	0	0	0	0	0	0	0	0	0	0	0	0	0	0	0	0
Acads	1	2	0	0	1	1	0	0	0	0	0	0	0	0	5	2	2	1	1	2	0	0	0	0	0	0	0	0	0	0	0	0	0	0	0	0	0	0	1	1	1	1	1	1	0	0	0	0	0
Sec22c	33	15	0	0	0	2	0	1	0	0	0	0	0	0	59	60	66	65	58	56	0	0	0	0	0	0	0	0	0	0	0	0	0	0	0	3	0	1	0	0	0	0	0	0	0	0	0	0	0
Acap2	12	12	5	1	1	1	0	0	34	36	32	34	32	33	0	0	0	0	0	0	32	38	34	27	22	18	11	5	10	8	7	4	29	44	36	33	31	35	20	17	21	23	23	22	5	9	18	4	7
Gm5884	109	0	1	0	0	1	0	0	8	10	16	5	5	12	1	1	1	3	1	1	26	26	36	10	4	24	0	0	0	0	0	0	3	28	24	8	17	31	32	18	38	35	23	35	0	24	9	18	8
Igf1r	53	13	69	184	213	200	206	210	0	0	0	0	0	0	95	91	86	101	101	84	0	0	0	1	0	0	277	275	296	283	303	290	0	0	0	0	0	0	0	0	0	0	1	0	0	0	0	0	0
Kdelr1	23	31	26	3	3	3	3	3	0	0	1	0	0	0	0	0	0	0	0	0	0	0	0	0	0	0	1	1	4	0	2	0	0	0	0	0	0	0	0	0	0	0	1	1	0	0	0	1	0
Kif3c	13	8	4	21	30	23	21	31	33	34	39	43	57	30	19	21	21	22	17	16	55	52	55	63	56	51	0	0	0	0	0	0	57	54	52	70	71	62	11	7	5	12	8	9	61	40	50	47	48
Kif5b	79	82	53	68	50	77	23	50	0	4	0	0	1	0	8	5	8	9	8	7	0	2	0	1	2	0	5	8	9	12	9	19	1	0	0	0	1	0	86	69	85	74	82	74	0	0	0	0	0
Kif5c	35	21	0	12	27	8	15	8	0	0	0	0	0	0	93	95	95	92	89	96	0	0	0	0	0	0	3	0	0	0	2	0	0	0	0	0	0	0	1	0	0	1	1	0	0	1	0	0	0
Kifc2	59	41	21	2	0	2	0	0	0	0	0	0	0	0	9	58	62	65	61	47	0	0	0	0	0	0	0	0	0	0	0	3	0	0	0	0	0	0	0	0	0	1	3	0	0	0	0	0	0
Rhoq	10	13	25	18	23	34	3	8	147	120	106	109	143	100	2	2	1	1	3	1	216	218	240	212	201	207	1	1	0	2	0	0	216	202	208	208	224	192	109	73	91	131	98	67	222	216	239	191	211
Rnd2	57	7	1	2	2	1	1	2	0	30	0	18	2	2	103	62	85	65	84	109	145	16	35	2	10	19	0	0	0	0	0	0	119	22	32	111	83	22	10	1	2	3	3	0	22	4	42	0	87
Acbd4	1	1	1	0	0	0	0	0	0	0	0	0	0	0	1	1	1	2	3	1	0	0	0	0	0	0	0	0	0	0	0	0	0	0	0	0	0	0	6	7	2	4	2	7	0	0	0	0	0
Nutf2-ps1	17	18	16	1	2	1	0	2	2	0	1	1	0	0	0	0	0	0	0	0	15	9	11	11	11	13	0	2	2	0	0	0	13	14	15	10	7	9	4	3	6	4	7	2	2	12	1	6	0
Acbd5	2	2	2	0	0	0	0	0	0	0	0	0	0	0	1	1	1	1	1	1	0	0	0	1	0	0	0	0	1	0	0	0	0	0	0	0	0	1	0	0	0	0	0	0	0	0	0	0	0
Nutf2	55	55	38	0	0	1	0	0	13	11	6	8	15	5	0	0	0	0	0	0	14	13	11	13	8	8	0	0	0	0	0	0	11	20	15	16	21	16	6	5	4	12	5	5	9	2	12	0	4
Acbd6	10	15	11	0	0	0	0	1	10	13	12	12	12	12	4	1	1	1	3	2	2	3	5	3	2	1	1	2	1	1	1	1	7	6	10	7	8	9	9	10	11	14	10	14	2	4	3	3	4
Clic5	3	4	2	0	0	0	0	0	2	1	1	2	2	3	0	0	0	0	0	0	8	6	5	6	5	2	0	1	0	0	0	1	7	7	6	7	3	5	2	1	1	2	3	1	5	3	4	9	5
Cnn3	10	5	1	45	39	44	12	15	13	27	16	12	28	12	32	11	15	8	7	25	60	50	34	50	64	43	22	27	21	25	20	20	50	55	49	69	64	59	1	3	1	6	5	4	43	52	43	50	55
Hsd17b10	2	1	0	0	0	0	0	0	0	0	0	0	0	0	1	2	2	2	2	2	0	0	0	0	0	0	0	0	0	0	0	0	0	0	0	0	0	0	0	0	0	0	0	0	0	0	0	0	0
Pfn1	5	8	5	31	36	37	25	29	0	0	0	0	0	0	0	0	0	1	0	0	0	0	0	0	0	0	0	0	0	0	0	0	0	0	0	0	0	0	1	1	1	1	1	1	0	0	0	0	0
Rbks	4	2	2	1	1	0	0	1	3	5	11	8	9	13	2	2	3	3	4	3	16	1	12	3	8	2	0	0	1	0	0	0	10	6	3	3	10	3	16	10	7	0	2	9	2	0	2	7	3
Scp2	4	1	1	1	1	1	3	2	0	0	0	0	0	0	0	0	0	0	0	0	0	0	0	0	0	0	0	0	0	0	0	0	0	0	0	0	0	0	0	0	0	0	0	0	0	0	0	0	0
Sec24d	5	4	4	15	36	17	43	45	2	15	5	3	10	7	1	2	2	2	2	2	4	15	7	5	13	12	0	0	0	0	0	0	0	14	13	16	21	2	0	1	1	5	1	1	9	20	9	6	14
Sod1	8	10	3	3	2	3	2	3	0	0	0	0	0	0	1	2	1	1	1	1	0	0	0	0	0	0	0	0	1	1	0	0	0	0	0	0	0	0	0	0	0	0	0	0	0	0	0	0	0
Acd	3	3	1	0	0	0	0	0	2	0	0	0	1	0	0	1	0	0	0	0	10	0	0	0	0	0	0	5	0	5	1	5	0	0	0	0	2	0	0	0	0	0	0	0	3	1	4	4	1
Gzmm	3	1	0	2	3	7	9	4	10	6	3	4	7	2	20	21	17	17	20	21	19	7	14	24	20	14	0	1	0	6	0	1	19	24	14	22	23	22	4	0	1	2	1	1	8	14	12	2	7
Prim2	7	0	1	1	1	0	0	0	15	4	7	8	7	3	0	0	0	0	0	0	0	3	2	5	7	2	1	0	1	0	1	1	0	8	6	5	5	8	5	5	12	6	4	12	2	1	2	0	5
Rfc4	54	31	0	52	43	43	29	30	1	0	0	3	1	0	4	5	3	6	9	1	0	0	0	2	0	0	40	11	10	35	50	35	0	0	1	0	18	0	0	0	0	1	0	0	0	0	0	0	0
Ackr3	2	0	0	13	15	14	15	17	0	0	0	0	0	0	1	1	1	1	1	1	1	0	0	0	0	0	2	4	2	4	4	2	2	0	0	0	0	0	0	0	0	0	0	0	0	0	0	0	0
Gna13	61	59	10	1	1	2	1	1	0	0	0	0	0	0	27	42	31	55	50	51	3	6	6	1	3	1	0	0	0	0	0	0	0	0	2	0	1	8	1	1	1	1	1	0	0	0	3	0	5
Grk5	26	13	0	17	28	25	30	44	0	1	0	0	0	1	1	1	1	1	1	1	0	3	2	0	1	0	3	0	0	0	0	0	0	5	13	2	5	0	0	1	2	1	1	2	0	0	0	0	0
Aco1	2	1	1	1	1	0	0	1	1	2	4	2	3	0	3	3	3	1	1	3	8	8	6	4	8	10	7	4	7	5	9	5	2	11	12	1	8	4	1	0	1	7	6	1	11	10	13	7	9
Slc11a2	5	1	0	0	3	0	4	8	0	0	0	0	0	0	0	0	0	0	0	0	0	0	0	0	0	0	1	0	1	0	6	0	0	0	0	0	0	0	0	0	0	0	0	0	0	0	0	0	0
Acox1	1	1	1	0	0	0	0	0	0	0	0	0	0	0	0	0	0	0	0	0	0	0	0	0	0	0	0	0	0	0	0	0	0	0	0	0	0	0	0	0	0	0	0	0	0	0	0	0	0
Smap2	30	37	34	0	2	0	1	0	0	0	0	0	0	0	7	1	3	0	0	3	0	2	0	7	4	0	0	1	0	0	0	0	0	0	0	0	0	0	4	7	2	1	1	1	1	0	3	0	1
Acp1	2	1	0	1	0	0	0	0	0	0	0	0	0	0	1	1	1	1	1	1	0	0	0	0	0	0	0	0	0	0	0	0	0	0	0	0	0	0	0	0	1	0	0	0	0	0	0	0	0
Araf	104	92	12	5	2	3	2	2	23	121	36	40	37	39	149	35	60	15	45	122	71	15	16	45	103	5	200	239	177	159	159	59	1	133	73	96	39	58	3	4	3	9	5	4	2	38	11	3	5
Acsf2	4	6	2	4	5	4	6	5	3	2	1	2	4	3	0	0	0	0	0	0	7	7	7	0	8	8	0	0	0	0	0	0	3	8	7	2	8	6	0	0	0	0	0	0	9	11	10	7	7
Dnajb6	12	5	0	3	2	3	0	0	43	34	46	46	35	46	0	0	0	0	0	0	46	50	48	43	53	52	0	0	0	0	1	4	49	51	51	54	53	55	34	40	33	30	47	39	43	48	52	48	46
Dnajc10	69	103	109	3	1	3	1	1	0	0	0	0	0	0	3	15	10	24	16	7	21	2	15	16	1	15	50	42	73	45	20	66	34	1	1	17	28	33	0	1	1	1	0	2	36	39	16	50	16
Wdr1	4	4	2	0	0	0	0	0	3	3	2	3	12	0	3	1	1	1	0	3	0	17	15	48	63	16	0	0	0	0	0	0	2	59	19	62	47	52	54	51	41	38	44	44	33	55	36	51	51
Acsf3	6	8	2	3	3	3	1	2	0	0	0	0	0	0	0	0	0	0	0	0	0	0	0	0	0	0	26	29	28	35	24	24	0	0	0	0	0	0	0	2	1	2	2	2	0	0	0	0	0
Dnajc18	11	1	5	4	1	4	2	6	14	9	10	13	20	8	37	26	28	32	34	31	7	4	7	4	15	16	0	0	0	0	0	1	13	18	19	25	13	15	4	2	2	14	8	3	6	3	8	3	2
Fbn1	18	18	13	0	0	0	0	0	7	0	1	5	6	1	1	0	0	1	0	1	23	1	0	9	0	10	0	0	3	0	4	0	33	0	0	2	0	3	10	2	0	7	3	6	5	0	0	0	0
Ndrg4	2	1	1	3	4	3	1	1	0	0	0	0	0	0	9	6	7	7	8	10	0	0	0	0	0	0	6	11	2	3	1	0	0	0	0	0	0	0	3	4	0	3	4	1	0	0	0	0	0
Acss1	2	1	0	0	0	0	0	0	0	0	0	0	0	0	1	0	1	0	0	1	0	0	0	0	0	0	8	8	8	8	6	7	0	0	0	0	0	0	3	4	4	4	4	3	0	0	0	0	0
Vac14	15	0	0	0	1	1	1	1	0	0	3	2	0	2	1	2	1	1	3	1	0	2	0	2	6	3	0	0	0	0	0	0	5	0	0	2	2	5	1	4	5	7	9	4	0	0	0	0	0
Acss2	1	0	0	0	0	0	0	0	0	0	0	0	0	0	0	0	0	0	0	0	0	0	0	0	6	0	0	0	0	0	0	0	0	4	0	0	5	0	0	0	0	0	0	0	0	0	0	0	0
Acta1	3	6	6	3	1	3	0	0	50	36	58	50	61	45	3	15	26	22	20	15	482	463	463	480	452	439	0	0	0	0	0	0	177	162	143	189	157	172	78	61	75	109	82	85	426	399	422	408	400
Bud13	45	2	15	0	0	0	0	1	6	6	17	3	11	5	0	4	3	0	0	8	11	16	0	12	1	8	0	2	0	0	0	0	12	30	5	7	5	20	0	1	2	0	0	0	0	1	0	4	6
Gm14410	32	27	6	0	0	0	0	0	0	0	1	1	0	1	0	0	0	0	0	0	0	0	0	0	0	0	0	0	2	0	0	0	0	0	0	0	0	0	8	1	1	10	0	1	5	1	0	1	0
Gucy1a2	18	27	22	0	0	0	0	0	0	0	0	0	0	0	0	0	0	0	0	0	0	0	0	0	0	0	0	0	0	0	0	0	0	0	0	0	0	0	1	0	0	0	0	0	0	0	0	0	0
Acta2	26	21	5	1	17	3	11	5	0	0	0	0	0	0	4	6	2	8	2	3	0	0	0	0	0	0	0	0	0	0	0	0	0	0	0	0	0	0	0	0	0	0	0	0	0	0	0	0	0
Cdk18	61	52	12	11	0	3	5	9	0	0	0	0	0	0	2	2	2	2	0	2	0	0	0	0	0	0	86	114	98	104	89	103	0	0	0	0	0	0	0	0	0	0	0	0	0	0	0	0	0
Dctn4	11	2	6	1	0	1	4	1	0	0	0	0	0	0	0	0	0	0	1	0	0	0	0	0	0	0	5	5	1	8	8	9	0	0	0	0	0	0	2	2	1	2	2	0	0	0	0	0	0
Hmg20b	179	239	172	18	24	25	26	68	0	0	0	0	0	0	12	8	2	3	7	4	0	0	0	0	0	0	111	133	122	116	108	152	0	0	0	0	0	0	4	3	4	2	3	3	0	0	0	0	0
Itgav	88	82	46	2	7	10	3	5	0	0	0	0	0	0	8	2	4	0	2	3	0	0	0	0	0	0	163	156	173	172	182	162	0	0	0	0	0	0	3	2	2	1	1	1	0	0	0	1	0
Npr2	40	26	13	1	2	1	1	1	19	17	17	13	15	16	2	1	1	1	0	1	23	5	9	4	1	12	0	0	0	0	0	0	9	6	18	7	7	13	20	16	15	23	21	19	26	18	18	35	23
Plag1	67	38	34	1	0	0	10	5	0	0	0	0	0	0	16	9	10	15	17	6	0	0	0	0	0	0	0	0	0	0	0	0	0	2	1	0	0	2	3	0	2	0	0	1	0	0	0	0	0
Ppp1cb	105	140	145	3	3	5	2	2	227	200	137	134	242	158	30	11	6	9	3	12	249	281	293	264	283	247	224	266	266	275	248	340	89	185	153	122	155	88	140	90	150	230	141	80	282	311	325	308	324
Prex2	31	23	40	9	16	7	10	11	0	0	0	0	0	0	0	1	1	1	2	1	0	0	0	0	0	0	0	1	1	0	0	0	1	0	1	2	0	0	1	1	1	1	1	0	0	0	0	0	0
Smarcad1	77	101	39	17	47	28	8	19	201	251	273	215	157	244	11	8	8	38	15	30	69	0	83	17	4	19	6	6	23	38	27	2	241	21	75	133	228	169	96	99	82	142	155	124	7	6	23	78	38
Sp1	42	52	10	0	8	2	0	1	5	17	3	12	4	4	1	1	1	0	0	1	27	16	16	6	5	1	0	0	0	0	0	0	47	42	38	21	36	54	1	1	2	3	0	3	15	4	9	0	0
Sp4	32	79	15	49	63	55	45	55	0	0	0	0	0	0	72	70	73	71	70	53	0	0	0	0	2	0	8	13	18	13	2	15	0	0	0	0	0	0	0	0	0	0	0	0	0	1	0	0	1
Tubgcp5	7	7	1	3	3	3	0	0	0	0	0	0	0	0	0	0	0	0	0	0	0	0	0	0	0	0	5	6	4	7	8	4	0	0	0	0	0	0	0	0	0	0	0	0	0	0	0	0	0
Vps13d	7	15	21	2	2	0	3	2	0	4	0	0	0	0	7	10	7	6	3	9	1	1	3	10	5	0	0	0	0	0	0	0	2	2	0	2	4	1	0	0	0	0	0	0	3	9	12	23	18
Zfp202	80	26	39	9	11	2	20	6	0	0	0	0	0	0	0	0	0	2	0	0	0	0	0	5	0	0	1	10	1	1	0	0	0	0	0	0	0	2	6	7	11	6	14	4	1	0	0	0	0
Zfp276	73	82	54	11	2	4	15	9	0	0	0	0	1	2	5	1	1	1	3	4	0	0	0	0	0	0	0	0	0	0	2	0	0	0	0	0	0	0	1	1	0	3	2	1	0	0	0	0	0
Zfp472	26	17	2	15	6	8	8	37	16	5	6	4	8	2	0	1	0	1	0	0	8	30	49	16	29	9	19	10	39	36	18	56	6	17	36	31	11	33	6	0	8	0	0	1	5	26	9	30	8
Zfp729a	19	25	8	23	26	33	8	26	2	14	2	11	2	4	1	1	1	1	1	1	7	5	4	6	3	16	1	3	0	6	0	1	25	7	20	7	2	13	25	5	14	3	5	23	22	1	0	1	1
Zfp790	42	89	77	14	11	82	15	93	63	86	26	37	82	67	8	1	4	1	0	4	0	0	4	11	79	9	0	0	0	0	0	2	0	54	5	0	61	0	0	1	0	38	1	2	23	0	29	12	0
Zik1	35	37	20	0	0	0	0	0	0	0	0	0	0	0	30	25	14	38	27	22	0	0	0	4	0	0	3	0	13	3	2	5	0	0	0	0	0	0	0	0	0	3	0	4	0	0	0	0	0
Actb	7	11	0	5	3	4	2	0	27	59	23	25	57	35	0	0	0	0	0	0	137	129	121	130	140	139	0	0	0	0	0	0	85	116	127	125	135	136	10	12	15	30	25	16	117	131	130	131	138
Actg2	8	4	1	15	20	18	11	41	5	0	0	0	0	0	0	1	1	6	3	0	6	0	0	0	16	13	2	0	1	0	4	0	44	21	0	0	2	3	0	0	3	8	0	6	1	17	4	0	0
Actn3	1	0	5	0	0	0	0	0	52	53	47	50	67	42	1	3	3	3	7	4	131	147	125	166	227	123	0	0	0	0	0	0	149	145	131	164	147	152	5	2	4	13	13	4	189	204	205	195	202
Pcdhb8	9	0	4	0	0	1	0	0	0	0	0	0	0	0	13	14	11	13	14	15	3	0	0	23	0	0	0	0	0	6	25	2	2	0	0	0	11	18	0	0	0	10	0	0	0	0	3	0	0
Actr10	2	10	3	1	1	9	0	1	0	0	0	4	1	1	16	5	15	1	2	29	0	0	0	2	0	0	60	158	8	27	31	149	0	1	0	0	1	0	5	6	12	11	7	11	0	0	0	0	0
Zbtb3	37	23	6	0	0	0	0	0	0	0	0	0	0	0	2	2	3	3	2	2	0	0	0	0	0	0	0	0	0	0	0	0	0	0	0	0	0	0	0	0	0	0	0	0	0	0	0	0	0
Zfp41	19	6	9	1	1	8	0	0	0	0	0	0	0	0	1	1	1	1	0	0	0	0	8	0	0	0	0	0	0	0	2	0	1	0	0	0	0	0	0	4	3	4	0	0	0	0	0	0	0
Actr3b	1	0	0	29	35	13	36	31	0	0	0	0	1	0	71	79	83	78	79	78	0	0	0	0	7	0	107	17	71	41	83	61	0	0	0	23	78	37	19	11	19	101	65	62	0	0	0	0	0
Actr5	1	0	0	0	0	0	0	0	0	1	0	0	0	0	0	0	0	0	0	0	0	0	0	0	0	0	0	0	0	0	0	0	1	0	0	0	0	0	0	0	0	0	0	0	0	0	0	0	0
Actr8	1	2	0	9	5	7	0	2	56	77	115	69	18	154	5	33	0	30	38	16	0	33	0	2	217	134	60	31	67	71	9	2	1	164	151	85	113	150	59	90	88	45	121	63	0	83	18	70	72
Acvr1b	2	5	3	198	163	199	102	161	3	91	36	117	56	124	4	5	4	6	7	4	40	92	134	172	233	112	5	3	4	8	18	3	20	150	127	166	100	151	10	4	4	2	1	5	40	114	199	100	77
Trim41	45	44	2	10	1	2	0	1	0	0	0	0	0	0	0	0	0	0	1	0	0	0	0	0	0	0	0	0	0	0	0	0	0	0	0	0	0	0	13	9	9	7	8	7	0	0	0	0	0
Acvr1c	6	0	10	91	64	75	7	42	0	0	7	0	14	0	67	0	1	3	1	20	0	0	0	41	0	0	41	2	0	0	182	10	0	0	0	90	0	0	0	0	0	0	0	0	0	0	0	0	0
Acvrl1	36	3	5	1	0	2	0	0	0	0	0	0	0	0	1	0	0	1	1	1	0	0	0	0	0	1	0	0	0	0	0	1	0	0	0	0	0	0	2	2	2	2	2	2	0	0	0	0	0
Appl1	15	31	12	2	0	0	2	1	0	0	0	0	0	0	1	1	1	2	1	1	1	0	0	2	2	1	11	18	15	21	8	16	1	0	0	3	1	0	0	0	0	0	0	0	0	0	0	0	0
Arf1	31	17	8	34	37	46	21	28	30	42	33	27	39	40	1	1	0	0	1	1	0	13	8	0	26	0	0	0	0	0	0	0	4	39	17	19	29	18	1	1	1	1	1	0	0	0	0	0	0
Gdf15	15	11	4	18	7	16	3	3	8	11	0	8	2	0	0	0	0	0	0	0	17	0	32	0	1	13	26	41	18	29	11	33	0	1	0	1	5	0	0	0	0	0	0	0	43	15	14	0	30
Gnai2	25	23	32	18	17	9	16	7	0	0	0	0	0	0	44	22	20	10	6	31	0	1	2	0	0	0	12	20	4	8	2	7	0	0	4	0	0	0	0	0	0	0	0	0	0	2	3	0	2
Gpc6	14	6	1	20	0	2	0	2	0	0	0	0	0	0	34	22	17	22	16	25	0	0	0	0	0	0	2	4	0	0	2	0	0	0	0	0	0	0	0	0	0	0	0	0	0	0	0	0	0
Il6ra	13	22	0	7	4	3	6	8	1	0	0	2	0	0	2	1	1	4	0	3	0	0	0	0	0	0	1	0	2	0	5	0	3	0	0	1	0	1	0	0	0	0	0	0	7	0	0	0	0
Lrg1	13	14	15	0	0	0	0	0	0	0	0	0	0	0	2	1	1	1	1	1	0	0	0	0	0	0	16	3	4	2	7	17	0	0	0	0	0	0	0	0	0	0	0	0	0	0	0	0	0
Lrig2	31	40	21	3	10	7	2	4	9	5	10	19	11	13	9	5	4	3	7	3	0	0	0	0	0	0	1	0	1	0	0	0	0	3	0	4	0	11	0	0	4	2	5	4	0	0	0	0	0
Mid1	7	7	8	1	1	0	1	1	0	0	0	0	0	0	1	1	1	3	0	1	0	0	0	6	0	0	0	0	0	0	0	0	0	5	1	6	0	6	0	0	0	0	0	0	0	0	0	0	0
Nhlrc2	5	1	0	2	2	3	3	3	0	2	6	7	8	4	0	0	0	0	0	0	0	0	0	7	7	0	2	1	5	8	1	10	2	8	0	9	4	13	0	0	0	0	0	0	0	3	0	0	4
Pdpk1	26	27	17	0	0	0	0	0	3	3	0	2	9	7	2	2	2	0	0	2	3	3	0	2	0	0	0	0	0	0	0	0	11	1	12	11	0	0	11	17	14	11	17	13	0	3	2	7	2
Rnf187	4	3	0	3	3	3	3	4	3	5	4	6	5	4	1	0	0	0	0	1	0	0	0	0	0	0	5	8	7	6	5	4	2	3	1	3	1	2	3	2	3	2	3	2	0	0	0	0	0
Smad5	18	25	7	0	4	1	4	0	0	0	0	0	0	0	3	3	2	2	4	2	0	0	0	0	0	0	0	1	1	0	0	0	0	0	0	0	0	0	0	0	0	0	0	0	0	0	0	0	0
Snx16	2	2	4	1	1	1	1	2	0	0	0	0	0	0	0	0	0	0	0	0	0	0	0	0	0	0	0	1	0	1	1	1	0	0	0	0	0	0	0	0	0	0	0	0	0	0	0	0	0
Stat3	11	3	66	0	20	6	0	1	0	0	0	0	0	0	1	0	4	2	0	1	7	35	11	60	35	1	0	0	1	1	0	0	0	4	0	3	4	0	0	0	0	0	0	0	2	27	17	0	0
Tab3	12	9	0	0	0	0	0	0	0	0	0	0	0	0	1	10	4	6	11	2	0	0	0	0	0	0	8	0	2	0	0	1	0	0	0	0	0	0	0	0	0	0	0	0	0	0	0	0	0
Tmem184b	1	2	0	4	3	3	0	1	0	0	0	0	0	0	0	0	0	0	0	0	0	0	0	0	0	0	1	2	0	0	0	0	0	0	0	0	0	0	0	0	0	0	0	0	0	0	0	0	0
Trim34b	8	9	8	0	0	5	0	0	10	0	11	1	2	8	0	2	0	0	0	0	12	9	2	0	11	14	0	3	0	0	0	0	5	3	12	11	0	16	0	6	8	5	6	7	4	12	0	2	9
Trim65	10	0	3	0	0	0	0	0	0	0	0	0	0	0	0	0	0	1	0	0	0	0	0	0	0	0	0	0	0	0	0	0	1	0	0	0	0	0	0	0	0	0	0	0	0	0	0	0	0
Trub2	11	2	6	16	12	19	0	0	4	3	2	10	1	9	0	0	0	0	0	0	13	1	12	0	4	4	43	23	2	15	9	13	3	0	20	0	5	5	17	38	36	28	37	34	30	34	46	38	38
Zfyve16	28	35	31	0	0	0	0	0	2	7	17	18	11	10	12	10	13	9	10	5	0	1	0	3	9	0	1	2	1	1	0	0	0	2	1	9	1	2	0	0	0	1	1	0	0	0	0	0	0
Acyp2	1	0	1	0	0	0	0	0	0	0	0	0	0	0	0	0	0	0	0	0	1	1	0	0	1	1	0	0	0	0	0	0	1	1	0	0	0	1	0	0	0	0	0	0	1	0	0	0	0
Aldh2	4	1	2	5	5	6	5	6	0	0	0	0	0	0	0	0	0	0	0	0	0	0	0	0	0	0	0	0	1	0	1	0	0	0	0	0	0	0	0	0	0	0	0	0	0	0	0	0	0
Adam10	2	1	0	0	0	0	0	0	1	1	3	1	1	4	0	0	0	0	0	0	2	2	2	1	2	2	0	0	0	0	0	0	2	2	7	1	4	2	1	1	1	1	1	1	2	2	8	7	2
Epha4	67	14	27	5	4	3	15	9	0	0	0	0	0	0	30	34	19	34	51	31	0	0	0	0	1	0	0	2	0	0	0	0	0	0	0	0	0	0	0	0	0	0	0	0	0	0	0	0	0
Adam17	5	2	0	1	0	0	0	0	0	0	0	0	0	0	0	0	2	2	0	1	0	3	1	5	4	2	2	2	4	5	8	3	0	1	0	2	3	2	0	0	0	0	0	0	0	0	0	0	0
Jag1	11	14	10	1	2	1	7	5	0	0	0	0	0	0	26	24	24	14	24	19	0	0	0	0	0	0	6	4	0	0	2	1	0	4	5	0	0	2	0	0	0	0	0	0	0	0	0	0	0
Tnfrsf1a	19	27	56	143	138	145	111	126	0	1	0	0	1	0	0	0	0	0	1	0	48	110	38	66	111	63	4	3	2	3	4	4	39	102	43	59	68	92	0	1	0	1	1	1	43	67	78	25	20
Tspan3	2	2	1	1	1	1	1	1	0	0	0	0	0	0	3	2	2	2	2	3	0	0	0	0	0	0	0	0	2	1	1	0	0	1	0	0	0	0	0	0	0	0	0	0	0	0	0	0	0
Adam21	6	0	8	0	8	0	12	3	12	12	11	0	0	11	0	0	0	0	0	0	1	0	0	0	0	4	0	0	0	0	2	0	0	0	16	14	0	0	0	1	0	0	0	0	0	0	0	0	0
Gpld1	11	9	4	0	0	0	0	0	6	6	6	1	6	4	0	0	0	0	0	0	8	25	14	0	14	8	8	4	2	3	1	7	32	10	19	17	29	12	7	5	2	13	10	12	53	28	11	27	20
Itga10	9	6	2	0	1	0	1	1	0	0	0	0	0	0	3	3	16	1	2	2	0	0	6	17	0	18	0	0	0	0	2	0	0	0	10	0	0	8	0	0	2	7	1	0	58	0	0	13	4
Itga6	14	5	1	5	0	1	5	2	0	0	0	0	0	0	3	2	2	2	2	4	0	0	0	0	1	0	7	1	4	4	2	4	0	0	0	0	0	0	0	0	0	0	0	0	0	0	0	0	0
Itgb6	4	5	3	51	40	43	68	77	1	1	0	1	1	0	0	0	0	0	0	0	15	6	12	11	13	20	159	147	138	134	147	137	11	5	12	14	6	9	13	5	8	16	4	11	14	6	14	20	15
Mpp7	7	3	8	0	0	0	1	1	3	1	2	2	2	1	0	0	0	0	0	0	1	0	1	0	1	0	0	0	0	0	0	0	2	1	1	1	1	1	1	0	0	0	0	1	1	0	0	0	0
Adam22	2	1	0	0	0	0	0	0	0	0	0	0	0	0	1	1	3	1	0	2	0	0	0	0	0	0	0	0	0	0	0	0	0	0	0	0	0	0	0	0	0	0	0	0	0	0	0	0	0
Adam32	1	1	1	0	0	0	0	0	0	0	7	0	0	0	4	3	6	2	2	4	0	7	0	0	0	0	0	0	0	0	0	0	0	0	0	0	0	2	0	0	0	0	0	0	0	0	0	0	0
Adam4	1	6	1	0	0	4	0	0	0	1	2	0	0	2	0	0	1	0	0	0	1	0	0	1	0	0	0	0	0	0	0	0	0	0	0	0	1	0	3	0	2	3	4	1	0	1	0	0	0
Adamts20	1	1	0	0	0	0	0	0	0	0	0	0	1	0	0	0	0	0	0	0	0	1	2	1	0	1	0	0	0	0	0	0	1	1	0	1	0	1	1	0	1	1	1	0	1	0	0	0	0
Usf2	7	6	7	4	3	5	2	3	3	5	5	4	6	5	1	0	1	0	0	1	4	5	4	1	3	2	0	0	0	0	0	0	8	5	4	2	6	7	9	5	10	4	6	3	3	3	4	2	1
Adamts3	1	0	0	0	0	0	0	0	0	0	0	0	0	0	1	1	1	1	1	1	0	0	0	0	0	0	0	0	0	0	0	0	0	0	0	0	0	0	0	0	0	0	0	0	0	0	0	0	0
Mmp17	2	0	0	0	0	0	0	0	3	0	0	0	2	0	14	14	15	14	12	16	10	1	0	0	5	0	0	0	0	1	0	0	1	0	0	0	12	0	0	3	0	0	0	0	0	0	0	0	0
Adamts6	1	0	0	0	0	0	0	0	0	0	0	0	0	0	0	0	0	0	0	0	0	0	0	0	0	0	0	0	0	0	0	0	1	1	0	1	0	1	0	0	0	0	0	0	0	0	0	0	0
Adap2	5	3	1	2	0	2	0	3	9	13	3	1	0	1	16	35	29	35	39	25	0	2	10	3	21	4	19	21	25	21	6	31	0	19	13	0	15	1	5	8	4	0	0	0	0	0	0	0	0
Adcy1	11	14	0	1	0	1	0	0	0	0	0	0	0	0	43	55	51	49	47	52	2	0	0	0	1	0	12	5	5	1	12	6	7	0	0	1	1	1	0	0	0	0	0	0	0	0	0	0	0
Akap9	10	22	14	0	0	0	0	0	0	3	0	0	0	0	0	0	0	0	0	0	5	12	10	11	11	11	0	0	0	0	0	0	2	6	7	6	7	6	0	0	0	0	0	0	14	13	17	14	16
Entpd1	2	0	0	0	0	0	0	0	0	0	0	0	0	0	1	1	1	1	1	1	0	0	0	0	0	0	0	0	0	0	0	0	0	1	0	0	0	0	0	0	0	0	0	0	0	0	0	0	0
Gnb4	31	40	18	1	0	0	1	0	0	1	0	0	0	1	5	35	11	43	54	21	0	0	3	0	0	0	7	6	17	7	12	2	0	1	8	1	0	0	2	2	2	0	1	2	1	0	0	7	0
Nmrk1	30	16	0	2	2	1	4	3	0	0	0	0	1	1	7	6	0	0	0	6	0	1	0	0	0	0	9	8	11	7	13	16	0	0	0	0	0	0	3	2	1	4	3	1	0	0	0	0	0
Pde3a	5	8	3	0	0	0	0	0	0	1	0	0	0	0	0	1	1	1	0	0	0	0	0	0	0	0	0	0	0	0	0	0	0	0	0	0	0	0	3	4	4	1	3	1	0	0	0	0	0
Prkg1	5	8	4	0	0	0	0	1	5	0	1	0	1	2	1	1	0	0	1	1	22	10	24	4	0	24	0	1	2	0	0	0	4	0	7	0	4	0	28	27	29	33	30	30	13	20	11	29	37
Rras2	14	22	9	1	0	0	10	4	0	0	0	0	0	0	24	29	53	54	69	22	0	0	0	0	0	0	0	0	0	0	3	0	0	0	0	0	0	0	5	0	2	0	5	0	9	9	1	0	4
Adcy8	1	0	0	26	13	17	8	7	0	0	0	0	0	0	37	45	39	44	45	44	0	0	0	0	0	0	5	22	3	22	7	20	10	2	0	0	0	0	0	0	0	0	0	0	0	1	0	0	0
Adgb	1	1	4	0	0	0	0	0	1	1	1	16	8	11	2	0	2	1	0	0	8	0	0	0	7	10	1	2	0	0	0	0	3	7	1	26	3	0	1	6	1	10	0	1	20	0	1	0	17
Lims1	47	46	13	0	1	0	1	1	0	0	0	0	0	0	7	7	6	7	12	9	0	0	0	3	24	0	40	47	40	70	52	65	1	24	0	52	60	15	216	192	200	200	199	200	0	0	0	0	0
Adh5	1	0	0	0	0	0	0	0	0	0	0	0	0	0	5	5	5	5	3	5	0	0	0	0	0	0	0	0	0	0	0	0	0	0	0	1	0	0	1	1	1	1	1	1	0	0	0	0	0
Adi1	5	5	4	0	0	0	0	0	0	0	0	0	0	0	0	0	0	0	1	0	0	0	0	0	1	0	0	0	0	0	0	0	0	0	0	0	0	0	0	0	0	0	0	0	0	0	0	0	0
Gnb2	9	9	9	39	46	30	60	51	0	0	0	0	0	0	1	1	0	1	2	3	0	0	0	0	0	0	33	43	21	25	17	22	0	0	0	0	0	0	2	3	1	1	1	1	0	0	0	0	0
Pnp2	1	0	0	0	0	0	0	0	1	2	0	1	2	2	0	0	1	0	0	0	0	0	3	3	2	0	2	1	0	1	0	3	2	0	0	0	5	0	3	0	0	0	1	2	0	0	0	4	0
Rbck1	1	2	1	0	0	1	0	2	0	0	0	0	0	0	0	0	0	0	0	0	0	0	0	0	0	0	0	0	0	0	0	0	0	0	0	0	0	0	0	0	0	0	0	0	0	0	0	0	0
Trpv1	4	3	1	0	1	0	12	0	0	0	0	0	0	0	0	0	3	0	0	2	0	0	0	0	0	0	4	8	11	12	1	10	0	0	1	0	0	0	0	0	0	1	0	2	4	5	0	0	0
Adk	1	1	1	2	4	2	2	4	0	0	0	0	0	0	3	3	3	3	4	3	0	0	0	0	0	0	1	1	0	1	0	1	0	0	0	0	0	0	0	0	0	0	0	0	0	0	0	0	0
Adnp	1	0	0	1	1	1	1	1	0	1	0	0	0	0	2	1	2	1	1	1	0	0	0	0	0	0	2	2	1	2	2	2	0	0	0	0	0	0	0	0	0	0	0	0	0	0	0	0	0
Adora1	1	0	0	21	21	16	24	27	2	1	1	1	1	1	5	4	4	4	4	5	2	4	0	0	1	3	1	1	0	1	0	0	1	0	4	0	1	0	1	1	1	1	1	1	4	6	2	8	11
Adra1b	2	1	0	0	0	0	0	0	0	0	0	0	0	0	0	0	0	1	1	1	0	0	2	0	2	0	0	0	0	0	0	0	0	0	0	2	4	2	1	0	0	1	0	0	1	0	2	0	1
Cxcl1	22	3	80	0	0	0	0	1	0	0	0	0	0	0	0	0	0	1	1	0	0	0	0	0	0	0	0	0	0	0	1	0	0	0	0	0	0	0	0	0	0	0	0	0	0	0	0	0	0
Adra2a	10	2	1	3	2	8	17	8	0	0	0	0	0	0	33	37	32	37	33	33	0	0	0	0	0	0	14	21	9	6	3	4	0	0	0	0	0	0	0	0	0	0	0	0	0	0	0	0	0
Chrm1	2	0	0	1	1	0	3	1	0	0	2	2	0	0	10	10	11	11	11	11	2	0	0	3	0	0	0	0	0	0	0	0	3	0	2	0	0	0	2	1	0	2	2	2	2	3	4	1	2
Frmd4a	2	0	0	0	0	0	0	1	1	23	1	11	1	13	2	1	6	3	1	1	7	27	12	14	15	18	1	0	0	2	3	0	5	23	28	27	30	22	4	10	3	10	5	6	0	3	17	3	4
Rab8b	9	3	0	0	0	0	1	1	2	3	1	14	3	4	0	0	0	0	0	0	1	16	7	0	6	8	0	0	1	2	1	0	0	6	4	7	3	17	6	9	7	9	7	7	0	3	7	0	4
Sec24c	6	1	3	0	0	0	0	0	0	0	0	0	0	0	0	0	0	1	1	0	0	0	0	0	0	0	0	0	0	0	0	0	0	0	0	0	0	0	0	0	0	0	0	0	0	0	0	0	0
Adrb3	3	0	1	4	0	0	0	0	0	0	2	0	3	9	6	0	0	1	0	5	0	0	0	0	0	0	5	0	0	0	14	2	0	0	0	8	0	0	0	0	0	0	0	0	1	1	0	0	0
Afap1	2	3	0	0	0	0	0	0	0	0	0	0	0	0	0	0	0	0	0	0	0	0	0	0	0	0	1	4	2	3	4	2	0	0	0	0	0	0	0	0	0	0	0	0	0	0	0	0	0
Srms	97	109	0	1	9	1	3	3	0	0	0	0	90	3	0	19	10	1	13	20	149	80	59	197	0	181	3	0	0	0	39	0	8	2	1	61	151	0	111	5	110	2	2	1	1	0	29	0	0
Aff4	4	6	1	13	5	11	0	1	0	0	0	0	0	0	1	0	0	1	1	0	0	0	0	0	0	0	0	0	0	0	0	0	0	0	0	0	0	0	1	0	0	0	0	0	0	0	0	0	0
Iws1	10	14	0	5	10	4	0	0	0	0	0	0	0	0	5	6	7	2	6	6	0	0	0	0	0	0	14	14	19	13	15	16	0	0	0	0	0	0	0	0	0	0	0	0	1	2	2	4	3
Paf1	22	24	31	30	22	39	12	19	0	0	0	0	0	0	2	0	2	0	0	0	0	0	0	0	0	0	0	0	0	0	0	0	0	0	0	1	0	0	24	47	33	14	11	26	0	0	0	0	0
Polr2d	48	0	2	30	7	30	5	18	0	0	0	1	0	0	0	0	0	1	2	13	0	0	0	0	0	0	0	0	0	0	0	0	6	0	0	0	0	0	1	9	14	5	1	1	0	0	0	0	0
Afmid	1	1	1	0	0	0	0	0	0	0	0	0	0	0	0	0	0	0	0	0	0	0	0	0	0	0	0	0	0	0	0	0	0	0	0	0	0	0	0	0	0	0	0	0	0	0	0	0	0
Vbp1	11	10	11	0	4	0	0	1	0	0	0	0	1	0	0	0	0	0	0	0	0	0	0	0	0	0	6	10	6	8	11	19	0	0	0	0	0	0	0	0	0	0	0	0	0	0	0	0	0
Agap1	12	12	15	3	3	3	2	6	0	0	1	0	0	0	43	44	47	45	47	46	0	0	0	1	0	0	34	44	34	43	44	49	0	0	0	0	0	0	1	0	0	0	1	1	0	0	1	0	0
Cltc	28	52	23	2	1	5	0	0	0	0	1	7	1	0	1	0	0	0	0	0	6	2	0	1	0	0	0	0	0	0	0	0	7	4	0	2	1	3	11	13	5	7	14	15	12	2	3	1	3
Kif18a	15	35	1	45	22	22	14	38	0	0	0	0	0	0	0	0	1	0	0	1	0	0	0	0	0	0	39	16	17	4	5	4	0	0	0	0	0	0	1	0	0	0	0	1	0	0	0	0	0
Agap3	1	0	0	4	6	5	6	6	7	15	15	15	14	11	8	14	17	15	19	16	5	2	6	2	6	3	0	0	0	0	0	0	10	20	7	11	8	9	13	12	10	16	15	12	1	0	0	1	0
Agfg1	4	5	2	0	0	0	0	0	0	0	0	0	0	0	0	0	0	0	0	0	0	0	0	0	0	0	4	3	2	2	3	3	0	0	0	0	0	0	1	1	0	2	1	1	0	0	0	0	0
Agfg2	9	7	8	1	0	0	0	0	12	12	7	7	41	3	3	7	4	3	0	7	75	53	72	90	99	68	42	73	56	45	26	43	43	42	37	49	94	67	0	0	0	0	0	0	67	42	42	85	66
Ago2	2	3	4	21	16	23	0	1	31	28	13	19	29	21	0	0	0	0	0	0	45	47	49	51	37	49	1	0	0	0	0	0	44	37	38	55	32	48	26	12	22	19	17	15	30	19	24	38	26
Agtr1a	1	0	0	9	9	9	11	13	1	0	0	0	0	0	14	12	8	10	10	9	0	0	5	0	0	0	0	0	0	2	0	0	0	0	1	0	0	0	0	0	0	0	0	0	0	0	1	0	0
Agxt2	1	1	0	0	0	0	0	1	1	0	1	1	1	0	2	2	2	2	0	2	0	0	0	0	1	0	3	3	5	2	3	3	2	2	0	0	2	0	0	0	0	1	0	1	2	2	2	2	0
Ahctf1	2	18	6	0	0	1	0	0	0	0	1	0	0	0	1	1	1	6	5	2	0	0	0	0	0	0	3	3	2	9	6	5	0	0	0	0	0	0	7	9	6	8	9	8	0	0	0	0	0
Nup93	9	6	1	1	1	3	0	0	0	0	0	0	0	0	0	0	0	0	0	0	0	0	0	0	0	0	0	0	0	0	0	0	0	0	0	0	0	0	0	0	0	0	0	0	0	0	0	0	0
Ahcy	2	2	0	0	0	0	0	0	0	0	0	0	0	0	0	1	1	2	0	1	0	0	0	0	0	0	0	0	1	0	0	0	0	0	0	0	0	0	0	0	0	0	0	0	0	0	0	0	0
Ahcyl1	4	1	0	14	19	18	7	21	21	12	20	23	26	8	17	24	27	20	27	17	30	9	11	28	21	25	20	5	25	17	18	10	23	25	32	18	24	34	3	2	4	7	6	7	13	10	8	3	11
Josd2	3	3	2	0	0	0	0	0	0	0	0	0	0	0	0	0	0	0	0	0	0	0	1	0	0	0	0	0	0	0	0	0	0	1	1	0	0	0	0	0	0	0	0	0	0	0	0	0	0
Uba6	25	56	33	4	1	5	1	1	4	14	26	28	18	18	0	0	0	0	0	0	5	3	3	11	13	3	2	2	2	18	7	23	3	6	2	27	12	18	6	7	20	15	22	33	4	6	3	7	2
Usp34	6	9	6	0	0	0	0	0	0	0	0	0	0	0	0	0	0	0	0	0	1	1	0	2	2	2	0	0	0	0	0	0	2	0	0	2	2	0	0	0	0	0	0	0	0	0	0	0	0
Ahcyl2	1	2	0	3	7	8	1	5	0	0	0	0	0	0	0	0	0	0	0	0	0	0	0	0	0	0	13	9	17	12	12	8	0	0	0	0	0	0	0	0	0	0	0	0	0	0	0	0	0
Ahi1	2	3	8	25	27	27	21	21	8	15	5	10	14	8	38	39	40	36	31	36	22	7	3	3	1	0	0	0	0	0	0	0	8	2	15	11	6	2	3	3	4	6	11	2	20	9	15	1	25
Cxxc1	25	14	40	0	0	0	0	0	0	0	0	0	0	0	0	1	0	0	0	0	0	0	0	0	0	0	0	1	0	0	0	2	0	0	0	0	0	0	0	0	0	0	0	0	0	0	0	0	0
Ahnak	1	1	1	0	0	0	0	0	0	0	0	0	0	0	0	0	0	0	0	0	0	0	0	0	0	0	0	0	0	0	0	0	0	0	0	0	0	0	0	0	0	0	0	0	0	0	0	0	0
Ttc23	14	14	2	0	1	0	0	0	0	0	0	0	0	0	5	8	8	6	12	4	0	0	0	0	0	0	0	0	0	0	0	0	0	0	0	0	0	0	0	1	0	0	0	0	0	0	0	0	0
Ahsa2	1	1	1	2	3	3	0	0	0	0	0	0	0	0	4	4	3	7	5	7	0	0	0	0	0	0	4	3	5	14	7	3	0	0	0	4	1	0	0	0	0	0	0	0	0	0	0	0	0
Ahsg	2	2	1	0	0	0	0	0	0	0	0	0	0	0	0	0	0	0	0	0	0	0	0	0	0	0	0	0	0	1	0	1	0	0	0	0	0	0	0	0	0	0	0	0	0	0	0	0	0
St6galnac3	1	0	0	0	0	0	0	0	0	0	0	0	0	0	0	0	0	0	0	0	0	0	0	0	0	0	0	0	0	0	0	0	0	0	0	0	0	0	0	0	0	0	0	0	0	0	0	0	0
Tlr4	28	40	25	4	5	8	7	20	0	0	0	0	0	0	0	0	0	0	0	0	0	0	0	0	1	0	2	1	30	28	41	55	0	0	0	0	2	0	38	12	31	25	7	6	0	0	0	0	0
Aif1l	10	2	5	3	8	3	2	2	0	0	0	0	0	0	4	6	5	5	2	7	0	0	0	0	0	0	111	113	105	95	105	94	0	0	0	0	0	0	0	0	0	0	0	0	0	0	0	0	0
Macf1	32	44	23	1	1	0	3	1	3	11	22	11	18	3	0	1	1	0	0	0	2	10	13	15	15	2	0	0	0	0	0	0	4	27	11	18	10	8	1	1	1	1	1	1	0	0	1	0	0
Pcid2	16	2	6	4	2	4	4	4	0	0	0	0	0	0	2	2	3	0	1	4	0	0	0	0	0	0	0	0	0	0	0	0	0	0	0	1	0	0	1	1	0	6	0	0	0	0	0	0	0
Pim3	9	14	0	8	6	11	14	16	0	1	2	0	0	1	0	0	0	0	1	0	0	0	0	0	0	0	28	35	35	28	30	28	0	2	2	0	0	0	0	7	8	8	10	9	0	1	1	0	0
Por	29	23	0	9	5	16	4	3	3	2	1	1	3	0	0	1	0	1	2	0	15	16	7	1	11	13	0	1	3	0	3	1	7	5	8	3	6	8	2	0	0	1	0	0	16	13	14	16	15
Vps13b	5	12	8	1	1	1	1	1	2	0	5	4	4	2	0	0	1	0	0	0	0	0	0	1	0	0	0	0	0	0	0	0	0	0	0	0	0	0	7	6	6	10	7	7	0	0	0	0	0
Vps13c	6	12	4	1	1	0	1	1	0	0	0	0	0	0	0	0	0	0	0	0	0	0	0	0	0	0	4	4	4	1	4	4	0	0	0	0	0	0	0	1	0	0	0	0	0	0	0	0	0
Aimp1	2	0	4	11	12	10	7	8	26	34	28	31	30	30	1	8	7	11	11	3	20	22	31	25	21	33	26	21	24	21	21	34	30	33	33	37	34	35	10	12	16	16	14	22	18	26	29	13	7
Rpl5	59	49	59	2	1	1	1	3	0	0	0	0	0	0	2	5	6	7	6	3	3	2	3	11	0	4	18	12	9	13	11	24	9	1	1	4	1	2	1	0	0	1	0	0	26	22	19	19	22
Rpsa-ps10	29	22	36	0	0	0	0	0	0	0	0	0	0	0	1	0	0	1	0	0	0	0	0	0	0	0	0	0	0	0	0	0	0	0	0	0	0	0	0	0	0	0	0	0	0	0	0	0	0
AK157302	1	0	0	0	0	0	0	0	0	0	0	0	0	0	0	0	0	0	0	0	0	0	0	0	0	0	0	0	0	0	0	0	0	0	0	0	0	0	0	0	0	0	0	0	0	0	0	0	0
Glrx5	10	14	0	17	22	20	17	22	0	0	0	0	0	2	4	2	2	2	2	2	0	0	0	0	0	0	0	0	0	0	0	0	0	0	0	0	0	0	0	1	1	3	2	3	0	0	0	0	0
Ak2	5	2	0	3	3	3	3	3	2	0	2	1	1	0	1	1	1	1	0	1	10	8	8	5	10	13	0	0	0	0	0	0	8	5	5	2	4	6	2	0	0	1	3	2	13	8	5	10	13
Pde1c	4	0	0	7	7	4	6	8	0	1	0	0	0	0	14	16	17	15	15	13	0	0	0	0	0	0	4	5	0	0	0	0	0	2	0	0	0	0	1	1	0	0	0	0	1	0	0	0	0
Akap10	1	1	1	0	0	0	0	0	0	0	0	0	0	0	0	0	0	0	0	0	0	0	0	0	0	0	0	0	0	0	0	0	0	0	0	0	0	0	1	0	0	0	0	0	0	0	0	0	0
Akap12	1	1	3	0	0	0	0	0	0	0	0	0	0	0	3	1	4	3	0	4	0	0	0	0	0	0	1	9	0	0	0	3	0	0	0	0	0	0	0	0	0	0	0	0	0	0	0	0	0
Akap6	1	1	0	1	0	1	0	0	1	0	1	2	3	0	1	1	1	1	1	1	6	5	4	4	4	5	0	0	0	0	0	0	6	3	6	3	3	6	7	5	7	5	6	7	4	2	3	2	2
Prkd1	9	2	8	2	1	2	2	3	0	0	0	0	0	0	1	2	3	3	3	1	0	0	0	0	0	0	1	2	3	2	2	2	0	0	0	0	0	0	0	0	0	0	0	0	0	0	0	0	0
Cep192	1	1	0	0	0	0	0	0	1	4	2	1	4	2	0	0	0	0	0	0	1	2	1	1	1	1	0	0	0	0	0	0	0	3	3	2	1	2	1	2	2	2	2	2	0	1	2	2	2
Dync1h1	40	67	49	13	17	12	3	4	0	0	0	0	0	0	6	3	2	3	3	3	0	0	0	0	0	0	21	17	21	20	18	17	0	0	0	0	0	0	1	1	1	1	1	0	0	0	0	0	0
Folh1	1	1	1	1	0	0	0	0	0	0	0	0	0	0	0	0	0	0	0	0	0	0	0	0	0	0	13	12	15	13	13	10	0	0	0	0	0	0	0	0	0	0	0	0	1	0	0	5	0
Hpgds	2	1	0	1	1	4	0	2	3	2	6	9	1	10	9	14	9	11	7	10	9	24	2	0	3	1	8	3	15	0	13	1	0	8	8	3	3	3	5	4	5	5	4	7	9	20	35	7	3
Mapre1	16	13	8	7	1	9	1	1	0	0	0	0	0	0	1	0	0	0	0	1	0	2	0	0	0	6	0	0	0	0	0	0	0	8	0	2	2	0	0	0	0	0	0	0	1	1	0	0	2
Ncs1	9	16	8	5	3	5	2	2	2	0	0	0	0	0	20	22	23	25	21	28	0	0	0	0	0	0	9	14	16	6	6	19	0	0	0	0	0	0	11	8	5	8	4	9	1	0	0	0	0
Plk4	7	9	0	2	1	1	0	0	13	26	27	45	36	19	1	5	9	7	1	5	53	28	29	40	48	50	1	0	0	0	0	0	2	73	68	62	30	42	2	0	0	5	2	3	64	46	72	65	53
Ppa1	3	2	4	0	0	0	1	0	0	0	0	0	0	0	0	0	0	0	0	0	0	0	0	0	0	0	4	3	1	5	2	7	0	0	0	0	0	0	0	0	0	0	0	0	0	0	0	0	0
Prkch	19	5	2	2	2	2	3	3	0	6	0	0	0	0	0	0	0	0	0	0	0	0	5	1	10	0	1	1	1	1	2	1	8	20	1	26	0	1	4	3	1	1	1	0	0	0	0	0	0
Akr1a1	1	1	0	0	0	0	0	0	1	0	0	0	0	0	1	1	2	3	2	1	4	2	3	5	0	4	10	14	20	17	11	13	3	0	0	1	0	0	1	1	0	0	0	0	3	2	3	6	8
Akr1b10	2	0	0	10	10	10	6	7	10	8	9	10	10	8	0	0	0	0	0	0	5	6	7	2	2	6	0	0	0	0	0	0	9	9	10	4	10	8	1	1	3	4	1	3	7	8	11	5	6
Akr1c12	2	2	2	0	0	0	0	0	5	4	5	5	5	4	4	3	3	3	3	3	1	11	2	0	5	12	0	0	0	0	0	0	9	9	9	10	5	9	3	3	2	3	0	3	11	9	10	9	10
Akr1c13	2	2	2	0	0	0	0	0	9	6	5	5	6	7	1	1	1	1	1	1	18	15	12	6	16	18	1	0	0	1	0	0	12	16	11	10	15	15	4	5	5	5	11	3	17	18	11	17	17
Akr1c14	1	1	1	0	2	0	1	2	0	0	0	1	0	1	2	5	4	5	4	3	0	2	2	0	2	1	0	0	0	0	0	0	1	2	2	2	2	2	0	1	0	1	0	0	0	2	2	3	2
Akr1c19	1	1	1	0	3	0	1	2	1	0	0	1	1	0	6	6	5	4	6	6	1	0	2	0	2	2	3	2	1	1	1	1	2	1	2	2	0	2	1	2	1	1	0	1	2	2	3	3	2
Akr1e1	1	1	1	0	0	0	0	0	0	0	0	0	0	0	1	1	1	1	2	2	0	0	0	0	0	0	0	0	1	0	1	1	0	0	0	0	0	0	0	0	0	0	0	0	0	0	0	0	0
Akt1	5	6	2	293	327	289	327	349	8	2	12	0	0	4	13	3	3	2	2	19	0	0	0	0	0	0	7	13	3	6	3	3	0	0	0	0	0	1	128	100	128	50	86	88	0	0	0	0	0
Fat4	52	54	39	58	29	33	69	37	0	0	0	0	0	0	58	46	45	46	42	43	0	0	0	0	0	0	0	0	0	0	0	0	0	0	0	0	0	0	0	0	0	0	0	0	1	1	0	3	0
Foxo1	47	41	2	0	0	0	0	0	0	0	0	0	0	0	0	0	0	0	0	0	0	13	43	0	0	0	2	1	5	0	0	0	0	0	34	0	0	0	0	0	2	0	1	0	0	5	30	0	0
Mtss1	2	2	1	0	0	0	0	0	0	0	0	0	0	0	0	0	0	0	0	0	0	0	0	0	0	0	0	0	0	0	0	0	0	0	0	0	1	0	0	0	0	0	0	0	0	0	0	0	0
Sdk1	8	1	10	3	5	3	6	3	0	2	2	2	2	0	13	10	11	9	7	11	5	3	2	9	3	2	0	2	1	1	0	0	4	3	2	10	1	4	0	0	0	0	0	0	0	0	0	0	0
Akt3	18	17	2	3	1	1	1	1	0	0	0	0	0	0	82	87	77	77	73	81	0	0	0	0	1	0	7	8	12	4	6	6	0	0	0	0	0	0	2	2	1	0	2	2	0	0	0	0	0
Crebbp	165	340	94	61	14	57	16	21	20	68	4	5	20	5	10	5	4	5	4	11	122	265	193	356	393	165	38	39	27	8	10	12	258	237	95	242	348	251	0	2	1	1	3	1	99	108	120	83	115
Ifnar2	7	8	2	6	8	4	6	7	8	10	9	11	6	6	0	0	0	0	0	0	41	40	38	9	15	21	0	0	0	0	0	0	18	32	38	16	27	32	2	3	2	2	0	3	24	25	32	16	26
Ilk	36	30	3	25	12	10	17	13	0	11	0	0	2	0	0	20	2	19	11	6	10	54	2	85	116	0	1	0	1	0	0	0	1	36	0	15	3	2	0	0	0	0	2	0	0	10	4	17	48
Map3k3	46	45	5	0	0	0	1	0	11	62	74	46	26	75	11	4	5	11	24	13	0	0	4	1	15	0	4	1	0	1	0	1	0	4	0	9	4	1	7	3	2	3	4	5	0	0	1	0	0
Nos2	11	4	0	18	21	8	21	15	30	1	16	14	6	13	1	0	0	1	0	0	34	17	3	7	5	20	0	0	0	1	0	0	43	9	5	8	23	10	13	8	3	18	16	11	57	40	40	61	47
Rps6ka3	6	9	4	0	0	0	0	0	1	0	0	0	4	0	0	0	0	0	0	0	8	13	10	28	18	10	0	0	0	0	0	0	8	6	4	13	6	7	0	0	0	0	0	0	0	0	0	1	0
Tgfbr3	15	6	22	52	51	44	73	67	0	0	0	0	0	0	0	0	0	0	0	0	0	0	0	0	0	0	4	7	0	2	8	0	0	0	0	0	0	0	0	0	0	0	0	0	0	0	0	0	0
Alas1	1	2	0	3	3	2	0	1	0	0	0	0	0	0	0	0	0	0	0	0	0	0	0	0	0	0	0	0	0	0	0	0	0	0	0	0	0	0	0	0	0	0	0	0	0	0	0	0	0
Alb	2	6	6	1	2	2	1	2	1	0	0	0	0	0	2	3	3	2	2	2	0	0	0	0	0	0	2	1	1	7	4	5	1	0	1	0	1	0	0	0	0	0	0	0	2	1	1	1	0
Tcf20	47	53	45	1	1	1	1	1	0	0	0	0	1	1	66	60	65	57	53	64	4	2	3	3	1	1	21	22	20	20	18	17	0	2	3	2	0	1	0	0	0	0	0	0	8	11	16	7	6
Aldh1a1	1	0	0	0	2	0	0	1	0	0	0	0	0	0	0	0	0	0	0	0	0	0	0	0	0	0	5	2	3	5	3	4	0	0	0	0	0	0	0	0	0	0	0	0	0	0	0	0	0
Plbd2	4	4	0	8	8	7	8	7	1	1	5	1	1	1	0	0	0	0	0	0	0	0	0	0	0	0	11	12	12	19	9	9	0	0	2	0	0	0	18	15	15	21	21	21	0	0	0	0	0
Aoc2	1	0	0	0	0	0	0	0	1	1	1	1	1	1	0	0	0	0	0	0	0	0	0	0	1	0	0	0	0	0	0	0	0	1	0	0	0	0	0	0	0	0	0	0	0	0	0	0	0
Lta4h	3	1	0	0	0	0	0	0	0	0	0	0	0	0	0	0	0	0	0	0	3	0	0	0	0	0	0	0	0	0	0	0	0	0	0	0	0	0	11	2	14	8	8	8	0	0	0	0	6
Pgm5	6	7	2	0	0	0	0	0	0	0	0	0	0	0	0	0	0	1	0	0	0	0	0	0	0	0	0	1	0	0	0	0	0	0	0	0	0	0	11	6	9	10	7	9	0	0	0	0	0
Aldh6a1	1	1	1	0	0	0	0	0	0	0	0	0	0	0	4	4	2	2	2	4	0	0	0	0	0	0	2	1	3	0	2	0	0	0	0	0	0	0	0	0	0	0	0	0	0	0	0	0	0
Alg3	1	1	2	0	0	2	1	1	1	1	1	1	1	1	0	0	0	0	0	0	0	1	1	2	3	0	0	0	0	0	0	0	1	2	1	2	2	1	0	0	0	0	0	0	0	0	0	0	2
Tedc2	16	22	24	3	1	2	0	0	0	0	0	0	0	0	0	0	0	0	0	0	0	0	3	1	13	4	9	4	5	3	5	4	2	9	1	1	29	1	0	0	0	1	0	0	0	0	0	0	1
Alg5	2	0	0	0	0	0	0	0	2	0	0	1	1	0	2	0	2	0	0	0	7	6	6	9	8	6	0	0	0	0	0	0	5	5	5	6	5	5	0	0	1	1	1	0	5	6	6	8	7
Mospd3	12	11	10	5	5	4	5	4	0	0	0	0	0	0	2	3	2	1	4	2	0	0	0	0	0	0	4	8	6	6	6	7	0	0	0	0	0	0	1	0	0	0	0	0	0	0	0	0	0
Alkbh8	6	28	3	1	1	1	0	0	13	13	3	9	21	2	0	0	0	0	0	0	26	24	17	21	24	18	0	0	0	0	0	0	23	19	11	21	22	21	0	0	0	0	0	0	25	16	20	12	16
Cyp26a1	8	1	4	4	4	3	4	5	0	0	0	2	0	0	12	4	5	2	5	4	0	0	0	0	0	4	0	0	0	0	0	0	0	0	0	0	0	0	0	2	0	1	2	0	0	0	0	0	0
Cyp27a1	4	1	1	7	5	4	3	7	0	0	0	0	0	0	1	0	0	0	0	0	0	0	0	0	0	0	0	0	0	0	0	0	0	0	0	0	0	0	1	0	0	0	0	0	0	0	0	0	0
Cyp2d22	5	2	3	1	1	1	1	1	0	0	0	0	0	0	0	0	0	0	0	0	0	0	0	0	0	0	0	0	0	0	0	0	0	0	0	0	0	0	0	0	0	0	0	0	0	0	0	0	0
Cyp46a1	11	7	1	2	4	2	3	2	2	5	0	4	2	4	1	1	2	1	1	1	0	9	0	0	0	0	0	0	0	0	0	0	2	1	3	4	0	0	2	8	0	1	0	4	0	0	0	0	4
Nr1i3	87	99	48	9	22	5	5	23	2	1	0	4	10	0	7	4	6	5	9	9	0	0	0	0	3	16	3	5	3	4	2	3	17	7	3	8	15	8	1	3	1	4	3	3	4	8	4	2	0
Alms1	1	0	0	0	0	0	0	0	2	2	2	2	2	2	2	3	3	3	3	2	0	2	0	0	0	0	0	0	0	0	0	0	2	1	1	1	0	0	2	2	2	2	2	3	1	2	2	0	0
Tfr2	4	3	3	0	0	0	1	1	0	0	0	0	0	0	0	0	0	0	0	0	0	0	0	0	1	2	1	1	0	1	1	0	0	0	0	0	0	1	0	0	0	0	0	0	3	2	0	0	0
Alx4	2	1	0	0	0	0	0	0	1	0	0	0	0	0	9	13	14	10	9	9	0	0	0	0	0	0	0	0	0	0	0	0	0	3	2	3	0	1	0	0	0	0	0	0	0	0	0	0	0
Ssbp3	6	3	5	0	0	0	0	0	0	0	0	0	0	0	7	5	6	4	6	7	0	0	0	0	0	0	0	0	0	0	0	0	0	0	0	0	0	0	0	0	0	0	0	0	0	0	0	0	0
Alyref	1	1	0	1	0	0	0	0	0	12	7	4	3	5	1	0	0	0	0	3	0	1	0	0	0	0	12	0	2	3	4	15	0	0	0	0	0	0	33	30	46	28	63	37	0	0	0	0	0
Srsf4	50	59	48	0	0	0	0	0	1	1	0	0	1	0	29	22	26	25	19	23	0	0	0	1	0	0	0	0	0	0	0	0	0	0	0	0	0	0	2	3	2	2	2	2	0	0	0	0	0
Amdhd1	1	2	1	1	1	0	1	1	0	0	0	0	0	0	0	0	0	0	0	0	0	0	0	0	0	0	0	0	0	0	0	0	0	0	0	0	0	0	0	0	0	0	0	0	0	0	0	0	0
Amer1	5	5	4	4	10	7	0	3	0	0	0	0	0	0	0	0	0	3	0	1	1	1	2	4	4	7	1	4	5	0	0	0	0	0	1	1	1	2	0	1	0	0	0	0	6	10	13	13	13
Rgs11	19	0	0	0	6	0	2	4	7	15	6	15	0	7	3	10	10	17	18	3	0	1	0	0	3	0	11	5	2	10	5	15	1	7	0	0	2	1	4	1	0	0	1	0	0	0	2	0	0
Rgs16	10	20	11	0	2	0	1	1	0	0	0	0	0	0	4	5	6	7	4	3	0	0	0	0	0	1	6	2	10	12	3	1	1	1	0	0	0	0	0	0	0	0	0	0	1	0	0	4	5
Rgs4	39	0	18	65	48	52	51	53	0	0	0	0	0	0	72	79	69	75	64	79	0	0	0	0	0	0	31	33	33	27	34	30	0	2	0	3	0	0	0	0	0	0	0	0	0	0	0	0	0
Rgs5	7	1	0	4	6	4	3	7	0	0	3	0	2	0	1	1	1	2	2	0	20	11	9	3	0	16	0	1	3	0	0	1	7	0	0	0	3	1	1	1	0	12	6	3	28	24	17	26	28
Rgs7	5	0	15	6	10	3	3	4	16	20	16	2	17	13	52	57	56	71	68	60	28	12	11	0	0	8	0	1	0	1	0	5	2	0	0	0	0	0	1	14	3	0	1	10	28	31	27	45	15
Ampd3	3	2	1	1	1	0	1	1	0	0	0	0	0	0	0	0	0	0	0	0	3	1	2	0	0	0	9	10	2	3	4	3	0	0	0	0	0	0	24	20	23	20	23	21	0	0	0	0	0
Anapc1	32	50	55	1	1	1	1	1	0	0	0	0	0	0	0	0	0	0	0	0	0	0	0	0	0	0	22	17	5	20	10	17	0	0	0	0	0	2	15	36	7	11	4	17	0	0	0	0	0
Anapc10	7	7	0	2	3	2	2	1	10	19	28	32	6	31	0	1	0	1	1	0	0	0	0	1	3	26	1	7	1	14	9	11	0	2	17	18	3	0	3	1	1	3	6	1	0	0	4	0	0
Bbs4	13	23	10	2	0	2	0	0	0	0	0	0	0	0	62	68	73	73	72	58	0	0	0	0	0	0	0	0	0	0	0	0	0	0	0	0	0	0	0	0	0	0	0	0	0	0	0	0	0
Cbx2	7	1	2	1	1	1	0	1	0	0	0	1	0	0	0	0	0	0	0	0	12	31	25	22	42	22	0	0	0	0	0	0	28	9	24	23	55	25	0	0	0	0	0	0	20	32	31	21	43
Cbx4	14	25	2	123	116	126	113	123	7	23	22	11	32	20	12	12	7	10	13	18	37	44	31	13	26	35	0	0	0	0	0	0	24	50	47	21	24	25	4	0	4	2	0	0	23	31	35	22	38
Cbx8	4	7	0	46	32	39	63	75	0	0	0	0	0	0	15	6	5	7	19	12	18	4	5	1	21	26	8	9	37	19	36	2	1	0	0	10	0	0	0	0	0	0	0	0	0	2	0	4	1
Cdk14	35	34	4	1	2	2	4	6	1	16	5	13	0	10	62	73	71	71	68	73	0	0	0	0	1	0	0	0	0	0	0	0	0	0	0	0	0	0	2	6	16	1	2	2	0	0	0	0	0
Eml1	5	2	7	1	1	3	0	0	13	12	7	10	18	3	0	0	0	0	0	0	39	36	37	48	42	39	0	0	0	0	0	0	37	38	35	37	40	39	1	1	1	1	1	1	25	18	21	17	19
Gnb1l	4	0	0	0	0	2	0	3	0	0	0	0	0	0	0	0	0	0	0	0	0	23	0	0	7	0	0	0	0	0	0	0	0	0	0	0	10	0	4	0	3	1	0	2	0	0	0	0	0
Ifit1	4	3	10	2	2	0	1	0	0	19	6	0	1	15	0	0	0	0	0	0	6	15	22	13	10	4	0	0	0	0	0	0	1	20	35	19	10	1	3	3	14	10	8	1	3	4	9	2	2
Ifit1bl2	1	3	0	1	0	0	0	0	0	0	0	3	0	17	0	0	0	0	1	0	6	2	34	0	23	6	5	0	0	1	5	0	7	24	1	30	23	19	0	0	2	0	0	0	2	22	23	29	0
Ifit3	2	2	9	0	0	0	0	0	0	3	3	0	0	3	0	0	0	0	0	0	4	28	17	5	1	18	3	3	0	0	1	0	0	18	14	2	1	1	5	2	13	4	6	2	0	2	5	2	4
Ift122	4	3	6	3	1	0	2	1	0	0	0	0	0	0	3	4	1	5	2	2	0	0	0	0	0	0	42	43	27	41	46	45	0	0	0	0	0	0	1	3	11	2	4	0	0	0	0	0	0
Nap1l5	5	0	1	12	15	9	12	16	1	0	0	2	2	3	21	21	21	23	20	25	11	0	0	0	0	0	0	0	0	0	0	0	2	0	1	0	0	0	1	0	9	0	0	0	12	0	0	0	4
Ncl	7	7	3	25	8	16	6	7	0	0	0	0	0	0	25	18	16	15	21	23	0	0	3	1	5	3	2	7	4	11	14	7	0	0	0	0	0	0	35	43	35	44	70	55	0	0	0	0	0
Pabpc1	32	36	18	4	2	5	0	0	6	14	13	11	7	15	19	12	5	5	17	11	15	3	11	2	0	15	0	0	0	0	0	0	8	11	25	0	10	9	16	14	37	38	31	21	61	24	36	69	84
Pabpc5	7	0	11	4	0	0	0	0	0	0	0	0	0	0	18	20	20	21	21	23	0	26	0	0	0	30	0	0	0	2	1	16	2	2	0	1	0	0	0	0	5	4	4	3	0	4	0	0	0
Plk3	22	13	14	7	4	10	0	11	5	21	0	10	40	30	9	0	1	0	1	0	26	3	26	0	1	0	0	0	0	0	0	0	25	48	28	44	3	34	10	2	0	3	0	0	28	39	22	5	4
Rnf7	4	4	11	0	0	0	0	0	18	12	12	12	17	13	0	1	1	1	1	1	12	6	14	7	12	2	1	4	2	2	0	12	4	27	20	22	18	17	0	2	3	4	3	1	2	0	2	0	0
Rpap3	7	5	1	6	5	6	0	0	20	35	45	36	36	29	0	0	0	0	0	0	45	29	32	3	36	19	0	0	0	0	0	0	0	49	51	40	37	18	33	58	43	12	42	34	2	4	28	0	0
Tbl1xr1	18	6	27	1	0	2	0	0	0	0	0	0	0	0	7	5	5	4	2	5	0	0	0	0	0	0	8	16	6	9	1	15	0	0	0	0	0	0	0	0	0	1	0	0	0	0	0	0	0
Tbl2	1	8	0	0	0	0	0	0	0	0	0	0	3	0	2	0	0	0	0	1	11	19	5	15	23	9	8	2	2	0	4	1	0	0	3	9	2	5	0	0	3	3	1	0	13	5	6	3	54
Tep1	29	14	14	1	2	2	0	0	0	0	0	0	0	0	8	5	8	19	5	3	0	0	0	0	0	0	0	0	0	0	0	0	0	0	0	0	0	1	30	29	20	18	18	16	0	0	0	0	0
Tmtc1	10	13	7	0	0	0	0	0	20	18	18	18	24	13	0	0	0	0	0	0	25	22	23	24	18	22	0	0	0	0	0	0	24	30	26	25	24	31	9	4	8	10	11	14	15	14	12	11	12
Trim24	15	3	2	32	36	22	26	30	0	0	0	0	0	0	1	1	0	1	2	1	0	0	0	0	2	0	0	2	0	0	0	0	0	0	0	1	0	0	0	0	0	0	0	0	0	0	1	0	0
Ttc12	9	1	0	5	14	19	9	21	0	0	0	0	0	0	0	0	0	0	0	0	0	0	0	0	0	0	5	3	0	4	1	4	0	0	0	0	0	0	0	0	0	0	0	0	0	0	0	0	0
Ttc28	6	3	3	6	3	5	1	1	7	7	12	9	13	7	4	5	2	5	4	6	5	5	3	16	5	7	1	1	0	1	0	1	9	11	8	19	13	16	0	0	0	0	1	0	14	8	9	16	12
Ttc33	3	6	31	2	0	3	3	6	66	60	54	50	74	50	8	4	4	9	9	10	51	48	74	59	70	50	1	1	0	1	0	1	51	86	48	58	64	55	67	47	55	77	67	59	6	69	46	41	44
Ubc	140	100	148	66	29	68	7	21	40	71	52	15	53	4	0	0	0	0	0	0	76	50	37	94	56	38	11	2	1	2	2	0	144	81	37	146	145	96	38	16	21	61	66	20	83	35	25	43	40
Wdr37	26	48	31	0	1	3	0	0	11	15	10	10	45	15	1	1	1	1	0	0	36	32	26	61	71	34	0	2	0	1	1	0	36	27	12	25	34	32	1	1	0	8	1	2	59	55	57	68	48
Brwd1	25	41	39	15	13	18	35	22	0	0	0	0	0	0	3	2	1	1	1	2	0	0	0	0	0	0	2	17	10	12	9	0	0	0	0	0	0	0	0	1	0	1	1	1	0	0	0	0	0
Phip	48	65	42	0	1	0	0	0	0	0	7	4	1	4	0	0	0	0	0	0	0	0	0	0	0	0	1	0	2	3	2	1	0	0	0	0	0	0	1	1	1	1	1	1	0	0	0	0	0
Anapc4	2	12	14	1	0	3	7	7	30	22	13	5	24	19	0	2	2	1	2	1	11	1	5	16	20	26	38	13	18	15	14	16	19	5	4	16	7	8	21	27	26	49	36	32	0	31	10	9	0
Angel2	1	0	1	1	1	1	0	0	0	2	2	2	0	1	1	1	0	1	1	1	0	0	0	0	1	0	5	4	1	1	0	2	0	1	0	0	3	0	0	0	0	0	0	0	1	1	0	0	0
Zfp36l1	73	23	51	68	27	45	20	11	2	1	6	8	16	9	1	1	1	1	3	1	0	0	1	10	10	7	13	15	2	0	3	1	5	2	4	28	15	35	0	0	0	0	0	0	7	6	8	16	15
Angpt1	1	0	2	6	18	7	9	10	1	0	0	0	1	0	0	0	0	0	0	0	3	0	0	0	0	0	0	0	0	0	0	0	2	0	0	0	0	0	14	4	10	10	9	9	11	1	8	5	2
Fgfrl1	48	18	5	0	0	0	1	0	39	25	48	37	30	34	0	0	0	0	2	0	0	0	0	0	0	0	0	0	0	0	0	0	0	0	0	0	0	0	137	104	107	126	109	110	0	0	0	0	0
Angpt4	5	0	8	0	0	0	0	0	0	0	0	0	0	7	0	0	0	0	0	0	0	0	0	8	31	3	0	11	1	0	1	3	0	0	0	0	13	0	0	0	1	8	0	0	0	0	0	3	0
Grb7	10	7	8	19	42	1	52	57	51	32	40	41	46	32	0	0	0	0	0	1	37	44	19	0	42	46	25	21	19	22	26	18	44	36	67	16	40	40	37	27	50	16	44	39	71	76	62	40	26
Shc1	13	2	6	8	11	5	24	8	12	13	7	2	16	6	0	1	1	1	2	1	21	24	22	1	36	28	0	0	0	0	0	0	15	44	22	5	8	11	1	1	1	2	1	0	32	54	23	17	25
Angptl3	3	2	1	2	4	0	4	4	0	0	0	0	0	0	0	0	0	0	0	0	0	0	0	0	0	0	0	0	0	0	0	0	0	1	0	0	0	0	1	1	1	1	1	1	0	0	0	0	0
Angptl4	1	5	1	0	1	0	1	2	10	0	0	0	0	0	0	0	0	0	0	0	0	0	1	0	0	7	0	6	5	3	1	0	0	0	0	0	1	0	1	0	1	0	0	0	0	0	0	0	2
Ank1	3	3	4	0	0	0	0	0	40	36	40	39	54	39	0	1	4	3	1	1	63	61	56	66	63	59	0	0	0	1	0	0	67	71	62	71	68	69	19	11	14	26	16	14	55	53	54	49	47
Taf15	81	89	95	0	0	0	0	0	0	0	0	0	0	1	0	0	0	0	0	0	0	0	0	0	0	0	2	1	0	0	0	1	0	0	0	0	0	0	0	0	0	0	0	0	0	0	0	0	0
Ank3	1	12	7	7	3	6	10	7	1	2	2	1	9	3	8	8	8	10	6	10	31	49	54	56	59	52	35	32	33	35	34	42	22	31	40	41	45	37	5	10	6	6	8	5	25	30	39	44	45
Ankef1	2	0	6	4	0	0	0	0	0	0	8	5	10	4	0	0	0	0	0	0	0	0	0	1	0	0	0	0	0	0	0	1	0	0	0	8	0	0	0	0	0	0	0	0	5	1	0	1	0
Ankhd1	1	14	1	2	3	2	2	3	2	0	0	1	2	0	0	0	0	0	0	0	0	0	0	0	0	0	0	0	0	0	0	0	0	0	0	0	0	1	1	0	0	0	0	0	0	0	0	0	0
Ankrd16	2	3	1	34	24	25	25	24	0	0	0	0	0	0	32	2	11	2	2	17	0	0	0	0	0	0	0	11	2	0	0	0	0	0	0	0	0	0	40	57	36	35	47	34	0	0	0	0	0
Ankrd17	2	6	3	1	1	1	0	0	0	0	0	0	0	0	0	0	1	0	0	0	15	45	20	50	75	31	2	0	0	0	1	2	7	4	4	14	14	5	0	3	1	1	1	1	2	5	19	32	22
Ankrd26	6	27	1	2	19	13	1	0	0	0	1	0	3	0	0	1	0	0	0	0	0	2	0	0	0	0	0	0	0	0	0	0	0	0	0	0	2	1	3	3	2	6	4	4	0	0	0	0	0
Flna	40	51	11	1	0	0	0	0	7	13	0	0	3	0	2	1	11	0	0	3	7	2	0	10	56	1	0	0	0	0	0	0	9	52	31	54	41	28	5	4	7	2	15	3	0	0	6	0	0
Ankrd35	1	0	0	0	0	0	0	0	0	0	0	0	0	0	0	1	1	1	1	0	0	0	0	0	0	0	1	1	1	0	1	3	0	0	0	0	0	0	0	0	0	0	0	0	0	0	0	0	0
Ankrd44	9	3	1	11	4	3	7	7	9	16	5	15	5	22	1	0	0	1	1	0	0	0	0	0	0	1	0	1	0	0	0	0	0	0	0	0	0	0	46	51	55	36	35	53	0	0	0	0	0
Dpysl2	29	36	26	8	4	5	3	2	0	0	0	0	0	0	71	64	73	60	60	71	0	0	0	0	0	0	0	0	0	0	0	0	0	0	0	0	0	0	0	0	0	0	0	0	0	0	0	0	0
Dpysl3	6	5	3	1	1	1	1	1	0	0	0	0	0	0	19	18	22	20	19	20	0	0	0	0	0	0	0	0	0	0	0	0	0	0	0	0	0	0	0	0	0	0	0	0	0	0	0	0	0
Dstyk	24	42	26	4	1	3	0	0	0	0	0	0	0	0	108	92	98	68	85	70	0	0	0	0	1	0	86	39	55	40	42	27	0	0	0	0	0	0	0	0	0	1	0	0	0	0	0	0	0
Tert	25	21	14	14	11	10	21	24	53	107	106	111	94	138	0	0	0	0	1	0	149	124	75	33	122	21	3	11	0	0	0	0	115	71	92	130	157	141	86	110	77	108	48	92	115	87	60	73	81
Ankrd46	2	3	0	0	0	0	0	0	0	0	2	0	0	5	6	2	5	2	2	4	0	0	0	0	0	0	0	0	0	0	1	0	0	0	0	0	1	0	12	12	6	9	15	11	0	0	0	0	5
Ankrd50	12	25	9	1	2	0	0	0	0	8	0	6	9	6	3	1	0	0	0	1	11	16	14	9	47	22	0	0	0	0	0	0	21	51	47	56	45	50	1	1	1	0	0	0	21	37	39	25	21
Cul5	13	40	6	1	4	2	0	0	116	115	98	89	119	78	0	1	2	0	0	0	170	188	175	192	188	169	15	29	12	22	9	19	171	183	173	184	183	179	67	47	60	97	66	46	152	158	167	160	156
Rela	56	67	152	313	281	306	235	274	0	0	0	0	0	0	7	0	0	0	0	0	0	0	0	0	0	0	5	11	0	5	1	1	0	0	0	0	0	0	2	4	4	1	2	3	0	0	0	0	0
Tradd	15	1	2	1	0	0	0	0	37	61	78	48	26	54	0	4	2	2	0	0	93	132	129	102	132	116	0	0	0	0	0	0	57	57	43	82	119	61	5	22	1	0	9	1	99	104	75	49	142
Ankrd6	2	14	3	1	2	0	0	0	0	0	0	0	0	0	9	14	11	15	18	11	0	0	0	29	3	5	2	4	0	0	0	12	0	0	0	3	0	0	0	0	0	0	0	0	0	0	0	0	0
Anks1b	4	0	0	1	1	0	0	0	0	0	0	0	0	0	50	43	46	42	38	48	0	0	0	0	0	2	0	0	0	0	0	0	0	1	0	0	0	1	0	0	0	0	0	0	0	0	0	0	0
Anks4b	3	3	6	11	15	0	18	13	13	8	12	9	18	9	7	15	13	4	8	8	2	1	0	0	26	14	6	12	6	9	5	12	25	25	16	15	3	29	8	7	7	3	3	6	29	18	18	4	19
Ankzf1	1	1	1	5	3	3	3	3	8	8	7	5	8	4	1	0	0	0	0	1	0	0	0	0	0	0	1	2	1	2	1	0	1	0	0	0	0	0	7	2	2	6	3	3	0	0	0	0	0
Pex6	11	21	10	4	5	5	2	1	1	0	2	0	0	0	0	0	0	0	0	0	0	0	0	0	0	0	9	10	9	5	6	2	0	0	0	0	0	0	1	1	1	1	1	1	0	0	0	0	0
Anp32b	3	2	3	2	1	1	1	1	3	2	5	3	5	2	1	1	1	1	1	1	7	5	4	8	8	5	0	0	0	0	0	0	3	6	6	8	7	7	2	1	2	2	2	2	4	2	4	2	1
Calr	21	8	40	3	2	2	1	0	0	0	0	0	0	0	0	1	1	2	1	1	21	15	9	31	16	43	0	0	0	0	0	0	17	15	10	19	16	21	1	1	1	2	1	1	52	43	20	32	32
Nr2f6	59	59	84	8	12	9	13	12	0	0	0	0	0	0	2	0	0	1	1	1	0	0	0	0	0	0	141	118	119	118	102	122	0	0	0	0	0	1	3	2	2	2	1	2	0	0	0	0	0
Anpep	3	5	0	4	2	1	4	7	0	0	0	0	0	0	0	0	0	0	1	0	0	2	1	0	1	0	1	1	2	2	4	2	0	1	0	0	2	0	0	0	1	0	0	0	2	5	3	5	4
Rad9b	18	2	1	31	34	24	38	23	40	11	32	39	46	13	0	0	0	1	0	0	43	26	35	25	37	3	0	0	0	2	0	0	32	31	2	9	61	7	0	5	0	1	2	2	62	43	0	25	21
Tapbp	9	11	12	4	9	1	1	1	0	0	0	0	0	0	0	0	0	0	0	0	2	3	2	3	4	4	0	0	0	0	0	0	0	1	2	0	3	1	0	0	0	0	0	0	3	4	5	9	6
Antxr1	1	1	2	0	0	0	0	0	0	0	0	0	0	0	2	1	0	1	0	1	0	0	0	0	0	0	0	0	0	0	0	0	0	0	0	0	0	0	0	0	0	0	0	0	0	0	0	0	0
Pam16	11	0	6	2	0	1	0	0	2	4	6	5	2	5	0	0	0	0	0	0	2	1	2	2	1	2	0	0	0	0	0	0	3	5	2	3	3	5	3	4	3	5	6	5	3	3	3	3	1
Anxa11	1	0	0	0	0	0	0	0	22	25	27	23	29	27	0	0	0	0	0	1	22	24	29	27	26	26	9	13	10	12	8	5	27	23	25	22	25	23	8	9	9	11	9	8	21	27	31	25	31
Anxa2	3	0	1	1	1	1	2	1	0	0	0	0	0	0	15	17	10	15	18	17	1	3	4	5	12	5	0	0	2	1	1	2	1	3	4	4	9	2	0	0	1	1	2	1	3	7	13	9	7
Ash1l	19	33	16	0	0	0	0	0	0	0	0	0	0	0	1	1	0	0	0	0	7	5	11	6	10	7	0	0	0	0	0	0	3	0	0	0	5	0	0	0	0	0	0	0	5	6	7	8	6
Nrbp2	3	1	3	1	4	3	2	2	5	5	5	6	7	6	0	0	0	0	0	0	5	1	0	0	3	0	0	0	0	0	0	0	6	7	7	6	6	6	0	0	0	0	0	0	4	1	3	1	0
Anxa6	1	0	0	0	1	1	1	1	7	5	5	5	7	5	1	1	1	2	4	1	5	1	3	0	0	5	0	0	0	0	1	1	5	8	5	6	4	8	6	3	4	4	2	4	0	0	0	0	0
Ap1b1	1	1	0	0	0	0	0	1	0	0	0	0	0	0	43	30	32	21	31	40	0	0	0	0	0	0	17	16	27	20	11	12	0	0	0	0	0	0	32	31	13	19	21	16	0	0	0	0	0
Ap1m1	10	5	6	2	1	3	0	2	0	0	0	0	0	0	0	0	0	0	0	0	0	0	0	0	0	0	0	0	1	0	0	0	0	0	0	0	0	0	1	1	0	0	0	0	0	0	0	0	0
Atxn1	29	40	12	0	0	2	0	0	64	53	25	31	47	18	7	2	4	4	2	1	83	73	76	68	79	74	0	0	1	0	0	0	84	76	72	75	88	79	42	16	25	19	24	19	68	60	62	56	65
H2-K1	34	35	28	3	8	0	1	0	0	0	0	0	0	0	2	0	2	0	0	1	0	1	7	0	0	0	0	0	0	0	0	0	0	0	0	0	1	0	0	0	0	0	0	0	0	1	0	0	2
Heatr5a	4	5	2	0	0	0	0	0	0	0	0	0	0	0	0	0	1	0	0	0	2	0	0	0	0	0	1	0	1	2	2	1	1	0	0	0	0	0	5	5	3	4	3	3	1	0	0	2	0
Heatr5b	2	1	0	0	1	1	1	1	0	0	0	0	0	0	6	4	6	2	3	5	1	0	0	0	0	0	3	5	4	1	4	1	0	0	0	0	0	0	0	0	0	1	0	0	1	0	0	0	0
Ap2m1	13	11	13	4	5	8	0	6	0	0	4	2	1	5	29	21	22	14	15	25	0	0	0	0	0	0	3	5	7	23	6	3	0	0	0	0	0	0	0	0	0	0	0	0	0	0	0	0	0
Chd9	86	167	77	53	50	55	9	20	2	3	15	10	11	4	0	0	0	2	3	0	0	0	0	0	0	0	42	125	53	31	13	40	0	1	0	2	0	5	7	8	5	8	8	9	0	0	0	0	0
Kdm1a	28	19	11	0	0	2	0	0	0	0	0	0	0	0	0	0	0	0	0	0	0	0	0	0	0	0	8	1	3	0	8	2	0	0	0	0	0	0	0	0	0	0	0	0	0	0	0	0	0
P2rx3	3	3	1	0	0	0	0	0	0	0	0	0	0	0	0	0	0	0	0	0	0	0	0	2	0	0	0	0	0	0	0	1	0	0	0	0	1	0	0	0	0	0	0	0	0	0	0	0	0
Phlpp2	40	21	6	2	1	1	1	0	0	0	0	0	0	0	105	137	142	128	131	111	0	0	0	0	0	0	2	1	5	5	7	4	0	0	0	0	0	0	1	2	0	0	1	1	0	0	0	0	0
Ranbp17	2	1	1	1	1	1	0	0	4	0	0	0	0	0	0	0	0	0	0	0	0	0	0	0	3	0	0	0	0	0	0	0	0	0	0	0	0	0	0	0	0	0	0	0	0	0	0	0	0
Rpl14	27	22	39	0	0	0	0	0	0	0	0	0	0	0	0	0	0	1	1	0	0	0	0	0	0	0	25	11	7	11	11	34	0	0	0	0	0	0	0	0	0	0	0	0	12	1	7	13	13
Rpl23	26	10	30	0	2	0	0	1	0	0	0	0	0	0	0	1	1	6	3	1	0	0	0	0	0	0	13	3	4	5	4	12	1	0	0	0	0	1	0	0	0	0	0	0	26	2	2	7	8
Rps23	43	27	41	0	0	0	0	0	0	0	0	0	0	0	0	1	1	3	2	1	0	0	0	1	0	1	7	2	0	4	5	10	0	0	0	0	0	0	0	0	0	0	0	0	1	1	1	1	2
Rps7	16	10	20	0	0	0	0	0	0	0	0	0	0	0	0	0	0	1	0	0	0	0	0	0	0	0	15	11	4	7	8	18	0	0	0	0	0	0	0	0	0	0	0	0	0	1	0	1	1
Ap2s1	1	2	0	0	0	0	0	0	0	0	0	0	0	0	0	0	0	0	0	0	0	0	0	0	0	0	0	0	0	0	0	0	0	0	0	0	0	0	0	0	0	0	0	0	0	0	0	0	0
Ap3m2	1	2	0	0	0	0	0	0	0	0	0	0	0	0	9	8	9	8	7	9	0	3	0	0	0	0	0	0	0	0	0	0	0	0	3	0	0	2	0	0	2	0	0	2	0	1	0	0	1
Kdm7a	38	70	31	42	36	32	23	39	22	21	1	5	31	2	4	0	0	0	0	0	21	14	30	25	30	19	4	25	16	26	14	24	19	19	13	40	19	21	0	0	0	0	1	0	25	17	18	30	25
Ap4e1	14	17	4	29	23	20	12	10	0	0	0	0	0	0	20	15	13	8	10	21	13	5	10	25	22	15	31	24	23	23	25	22	7	21	4	26	39	23	0	1	0	0	0	0	6	8	7	4	5
Ap5z1	1	1	1	0	0	0	0	0	1	0	0	0	0	0	0	0	0	0	0	0	0	0	0	0	0	0	0	1	1	1	0	1	0	0	0	0	0	0	0	0	0	0	0	0	0	0	0	0	0
Arrb1	19	21	11	0	0	0	0	1	0	0	0	0	0	0	0	0	0	0	0	0	0	0	0	0	0	0	18	9	8	24	24	8	0	0	0	0	0	0	63	65	75	62	65	59	0	2	2	0	1
Brd4	29	6	50	57	41	45	29	25	0	0	0	0	0	0	6	6	5	2	5	6	4	11	12	28	21	9	51	51	33	32	34	52	14	1	3	6	6	5	0	0	0	0	0	0	1	0	3	4	6
Tpd52	1	0	0	0	0	0	0	0	0	0	0	0	0	0	1	1	1	1	1	1	0	0	0	0	0	0	0	0	0	0	0	0	0	0	0	0	0	0	0	0	0	0	0	0	0	0	0	0	0
Apaf1	35	18	9	3	0	4	1	0	6	21	3	3	10	20	0	0	0	0	0	0	4	13	5	3	1	12	7	3	5	3	2	1	0	31	30	21	19	26	1	5	3	5	6	1	0	3	4	1	1
Casp7	4	2	0	8	3	6	3	5	1	1	0	1	5	0	0	0	0	0	0	0	32	23	52	22	17	12	0	1	0	0	1	1	11	39	37	14	30	22	0	0	1	3	3	0	6	16	13	10	1
Casp9	2	3	2	0	0	0	3	3	16	18	14	14	26	22	10	3	4	9	2	9	59	47	65	33	58	57	27	21	31	25	37	25	29	33	34	25	45	53	8	0	9	0	0	1	40	46	43	28	31
Cycs	6	3	4	12	13	13	18	13	3	0	2	0	3	2	8	3	3	3	5	6	8	4	6	1	0	4	0	0	0	0	0	0	1	1	3	2	2	1	0	0	0	2	0	0	6	6	12	11	8
Dpy19l4	3	2	1	0	0	0	0	0	0	0	0	0	0	0	0	0	0	0	0	0	0	0	0	0	1	0	0	0	0	0	0	0	0	0	0	0	0	0	0	0	0	0	0	0	0	0	0	0	0
Foxo3	8	0	1	0	3	6	2	2	0	0	0	0	0	0	10	6	8	2	5	4	0	0	0	0	0	0	41	60	63	24	34	40	0	0	0	0	0	0	0	2	1	0	1	1	0	0	0	0	0
Gm10263	21	19	16	0	0	0	0	0	0	0	0	0	0	0	12	20	10	0	13	8	4	0	0	13	0	0	1	0	0	0	0	40	0	0	0	0	5	0	0	0	0	0	0	0	0	0	2	0	0
Hspa12a	16	2	13	82	82	80	100	114	0	0	0	0	0	0	47	44	46	48	52	48	0	0	0	2	0	0	21	29	18	17	16	33	0	0	0	0	0	0	0	0	0	0	0	0	0	0	0	0	0
Hspa12b	12	2	1	2	0	2	0	0	11	0	44	22	5	26	0	0	0	0	0	0	63	15	11	55	9	46	0	0	0	0	0	0	54	5	18	13	21	27	11	4	1	40	33	35	104	94	72	86	80
Oasl1	52	82	161	2	2	2	1	3	31	246	10	114	5	145	25	60	45	38	6	48	296	254	402	120	165	67	0	0	0	0	1	0	16	283	270	116	134	44	109	30	53	12	37	59	59	62	207	53	26
Rpl27-ps3	19	18	14	0	1	0	0	0	0	0	0	0	0	0	4	0	3	0	10	5	0	34	1	5	3	1	1	43	5	34	42	55	8	2	26	7	2	3	4	0	5	6	6	6	1	0	1	0	0
Rpl31	31	18	26	0	0	1	0	0	0	0	0	0	0	0	0	1	1	4	2	0	0	0	0	0	0	0	9	6	4	5	5	14	0	0	0	0	0	0	0	0	0	0	0	0	2	0	0	7	5
Rps12	115	120	107	0	0	0	0	0	0	0	0	0	0	0	0	0	0	0	0	0	0	0	0	0	0	0	12	1	4	9	11	13	0	0	0	0	0	0	0	0	0	0	0	0	0	0	0	1	1
Rps12-ps3	44	59	43	0	0	0	0	0	0	0	0	0	0	0	1	4	1	2	1	3	0	0	1	0	0	0	0	0	0	0	0	0	0	0	0	0	0	0	0	0	0	0	0	0	0	0	0	0	0
Rps26-ps1	20	20	19	0	0	0	0	0	0	0	0	0	0	0	0	0	0	0	0	0	0	0	0	0	0	0	0	0	0	0	0	0	0	0	0	0	2	0	0	0	0	0	0	0	0	0	0	0	0
Tmtc3	2	3	1	0	0	0	0	0	0	0	0	0	0	0	0	0	0	0	0	0	0	0	1	0	0	0	0	0	0	0	0	0	0	0	0	0	0	0	1	2	1	3	4	2	0	0	0	0	0
Ttc37	14	9	20	0	0	0	0	0	0	1	0	0	2	0	1	5	2	2	0	1	0	1	0	3	4	0	16	4	6	14	4	16	3	7	3	3	3	3	18	21	15	14	16	16	0	0	0	0	0
Apba1	1	1	0	0	1	1	0	0	0	0	0	0	0	0	41	43	44	48	46	44	0	0	0	0	0	0	0	0	0	0	0	0	0	0	0	0	0	0	0	0	0	0	0	0	0	0	0	0	0
Apbb1	1	0	0	0	0	0	0	0	0	0	0	0	0	0	7	7	7	7	7	7	0	0	0	0	0	0	1	0	0	0	1	0	0	0	0	0	0	0	0	0	0	0	0	0	0	0	0	0	0
Rev3l	27	37	13	10	15	16	9	14	0	0	0	0	0	0	0	0	0	1	0	0	20	25	11	37	29	14	0	1	1	0	1	0	15	12	3	17	10	7	0	0	0	0	0	0	15	7	17	7	15
Apc	20	29	19	0	0	0	0	0	0	0	0	0	0	0	31	36	33	34	23	29	0	0	0	0	0	0	0	0	0	0	0	0	0	0	0	0	0	0	0	0	0	0	0	0	0	0	0	0	0
Cdh2	5	1	5	21	13	14	20	17	0	4	1	1	6	1	36	30	35	33	24	30	8	13	0	0	4	1	0	0	0	1	1	0	27	21	16	47	19	23	2	2	0	0	1	1	1	21	6	3	13
Cdh6	2	0	0	14	3	8	9	11	0	0	0	0	2	0	1	3	1	4	1	1	0	0	0	2	2	2	43	36	37	32	46	42	10	3	0	6	0	0	0	3	1	0	4	1	0	0	0	0	0
Chrna2	2	7	0	1	2	0	10	1	0	0	0	0	0	0	4	4	3	8	2	5	0	0	0	0	0	1	2	0	0	0	0	1	0	0	0	0	0	0	1	21	15	39	37	20	0	0	0	20	1
Dnmbp	17	7	0	31	39	24	11	20	0	0	0	0	0	0	22	19	19	9	10	12	0	0	0	0	0	0	0	0	0	0	0	0	0	0	0	0	0	2	0	0	0	0	0	0	0	0	0	0	0
Ephb1	12	1	44	6	2	6	1	2	0	0	0	0	0	0	97	94	102	100	109	109	0	0	0	0	0	0	12	19	10	3	6	35	0	0	0	0	0	0	0	0	0	0	0	0	0	0	0	0	0
Ldlr	11	8	7	42	53	46	3	11	0	0	0	0	7	0	9	6	2	1	1	5	12	11	1	11	16	37	5	4	7	6	7	5	5	3	15	11	16	30	6	4	4	15	4	9	44	39	24	55	29
Ltk	9	0	1	5	11	8	12	2	87	65	87	82	99	78	0	1	0	1	0	1	153	112	136	0	108	141	8	0	0	0	3	13	136	132	120	139	118	145	87	51	62	13	76	63	173	0	119	12	130
Ppp2r5e	4	2	3	2	0	1	1	1	16	6	0	0	17	0	23	27	26	27	24	25	9	3	7	4	15	1	0	1	1	0	0	1	2	15	2	9	8	2	1	0	3	2	4	0	1	0	0	0	0
Ror2	34	1	7	38	4	17	21	23	0	0	0	0	0	0	7	5	5	3	6	9	0	0	0	0	1	0	122	94	92	111	148	121	0	0	0	0	0	0	1	1	0	1	0	0	0	0	0	0	0
Tnks2	64	77	53	2	0	2	0	0	69	85	34	51	113	63	0	0	0	0	0	0	114	123	118	137	107	112	10	3	0	1	3	6	100	97	75	114	86	95	88	63	73	81	64	54	90	81	72	112	79
Aph1a	6	4	4	0	0	0	0	0	0	0	0	0	0	0	0	0	0	0	0	0	0	0	0	0	0	0	1	2	3	3	3	2	0	0	0	0	0	0	0	0	0	0	0	0	0	0	0	0	0
Aph1b	6	3	5	0	0	0	0	0	0	0	0	0	0	0	0	0	0	1	1	0	0	0	0	0	0	0	0	0	1	0	0	0	0	0	0	0	0	0	0	0	0	0	0	0	0	0	0	0	0
Aplp1	1	0	0	30	38	27	25	32	0	0	0	0	0	0	33	32	32	29	35	30	0	0	0	0	0	0	14	13	14	5	5	16	0	0	0	0	0	0	0	0	0	0	0	0	0	0	0	0	0
App	1	0	0	2	2	2	1	1	0	0	0	0	0	0	89	55	40	39	27	66	0	1	0	0	2	0	152	157	145	148	143	144	0	1	0	0	10	0	0	0	0	0	0	0	0	3	2	0	0
Psen2	3	2	5	0	0	0	0	0	0	0	0	0	0	0	1	1	1	1	1	1	2	1	3	1	1	5	2	0	2	1	1	1	0	1	0	0	2	1	0	0	1	2	0	0	1	0	1	4	1
Aplp2	3	0	0	25	28	30	17	23	0	0	0	0	0	0	19	11	13	11	8	16	0	0	0	0	0	2	2	1	2	1	4	0	0	0	0	0	2	0	8	5	9	8	7	8	7	14	9	9	9
Pde10a	2	0	2	14	17	15	12	12	0	0	0	0	0	2	10	10	9	9	9	9	2	0	0	0	0	1	0	0	0	0	0	0	4	0	0	0	0	0	7	2	7	9	7	7	13	9	8	11	9
Tmed10	28	18	24	34	33	33	33	34	24	22	17	23	34	23	8	5	6	5	4	6	22	26	29	30	31	26	0	0	0	0	0	0	14	23	17	22	24	19	16	20	18	33	22	18	1	0	13	12	7
Aplf	3	0	0	0	0	0	0	0	0	0	0	0	0	0	0	0	0	0	0	0	0	0	0	0	0	0	1	0	1	1	0	0	0	0	0	0	0	0	0	0	1	0	0	0	0	0	0	0	0
Smarca1	36	8	12	80	93	73	81	77	9	0	4	0	14	0	22	20	15	20	17	17	49	14	15	12	9	10	2	1	5	0	0	2	90	15	8	39	88	65	22	23	1	0	4	4	16	3	6	8	23
Apoa1	4	4	4	2	2	1	2	2	0	0	0	0	0	0	0	0	0	0	0	0	0	0	0	0	0	0	1	0	1	2	1	1	0	0	0	0	0	0	0	0	0	0	0	0	0	0	0	0	0
Apoh	2	2	2	0	0	1	1	0	0	0	0	0	0	0	0	1	1	1	1	1	0	0	0	0	0	0	3	1	0	1	0	2	0	0	0	0	0	0	0	0	0	0	0	0	0	0	0	0	0
Dkk3	3	4	1	0	0	0	0	0	1	4	4	5	2	5	24	19	19	19	18	21	0	0	0	0	0	0	0	0	0	0	0	0	0	1	0	2	0	0	5	7	4	3	5	3	1	0	0	0	0
Mta1	108	99	88	157	165	130	194	185	79	65	77	40	76	40	15	9	10	5	8	21	98	80	47	93	105	49	3	5	4	7	7	9	157	138	112	182	112	123	74	54	55	37	57	58	57	33	53	39	34
Ntn3	21	18	10	7	3	5	6	8	0	0	0	0	0	0	38	29	31	25	28	32	0	0	0	0	0	0	3	23	2	0	1	0	1	0	0	6	0	0	0	1	0	0	0	0	0	0	0	0	0
Rab5b	28	9	9	3	1	6	2	3	140	142	147	137	165	136	1	0	1	0	0	0	125	121	107	110	147	98	1	0	0	0	0	0	140	160	123	160	167	150	31	8	23	36	23	22	75	97	125	89	99
Aqp7	1	0	1	0	0	0	0	0	0	0	0	0	0	0	0	0	0	0	0	0	1	0	0	1	1	0	5	6	4	6	6	5	1	1	0	1	1	0	0	0	0	0	0	0	1	0	0	1	1
Zfp36	41	45	40	0	0	0	0	0	0	0	0	0	0	0	3	0	0	0	0	0	0	0	0	0	2	0	0	0	0	0	1	0	1	0	0	1	2	0	0	0	0	0	0	0	0	0	0	1	2
Aqr	1	7	0	7	3	4	3	8	0	0	0	0	0	1	29	11	8	1	2	11	2	0	0	0	0	1	0	0	0	0	0	0	1	0	0	0	0	1	0	1	0	1	1	1	0	0	0	0	0
Sf3b2	98	37	7	22	19	14	12	25	0	1	2	0	0	2	112	68	61	28	42	80	0	0	0	0	0	0	3	43	5	1	9	2	0	0	0	0	0	0	2	3	4	1	2	1	0	0	0	0	0
Arl4d	12	73	110	13	68	17	51	74	0	0	0	0	0	0	72	60	62	38	32	45	1	2	0	0	2	2	24	68	8	2	1	0	8	2	0	5	50	2	3	0	1	0	0	0	1	1	4	1	9
C8a	1	0	0	2	2	1	2	3	0	1	0	1	1	0	1	1	1	1	0	1	0	1	0	0	0	0	2	2	4	1	5	2	0	0	2	0	0	0	1	1	0	1	1	1	2	1	0	0	0
Cblb	4	0	0	1	4	1	0	0	0	0	0	0	0	0	0	1	0	0	0	1	0	1	0	9	0	0	1	0	4	4	3	2	0	0	0	1	0	1	0	0	0	0	0	0	0	0	0	10	0
Cblc	5	0	0	27	39	17	24	34	29	30	27	20	25	13	1	5	1	2	2	4	52	45	34	24	43	40	10	10	7	11	11	9	49	27	28	43	5	10	28	14	26	14	22	11	50	42	42	41	39
Dusp6	12	2	1	20	32	26	2	1	12	21	6	4	15	3	0	0	0	0	0	0	45	59	47	28	52	31	0	0	0	0	0	0	41	54	60	29	53	45	2	6	9	0	1	1	19	32	33	15	4
Egflam	2	3	4	1	1	1	1	1	1	3	4	3	2	2	27	24	27	24	27	21	6	7	6	4	4	2	0	0	0	0	0	0	0	7	4	5	5	3	0	0	0	0	0	0	5	1	0	0	0
F2	6	6	4	2	3	2	2	5	1	1	1	1	1	0	2	1	2	1	1	2	0	0	0	0	1	0	3	1	3	2	4	5	1	1	0	3	2	2	0	0	0	0	0	0	0	1	0	1	0
Fadd	3	8	15	1	0	2	36	10	0	0	0	0	1	0	3	3	2	3	3	3	8	111	42	31	136	80	45	54	53	53	74	32	12	1	0	13	0	25	0	0	0	0	0	1	30	78	9	38	8
Fga	2	2	3	0	0	0	0	0	0	0	0	0	1	0	0	0	0	0	0	0	0	0	0	0	0	0	0	0	0	0	0	0	0	1	0	1	0	1	1	1	1	2	1	1	0	0	0	0	0
Fgfr4	7	3	14	16	9	23	9	10	0	0	0	0	0	0	19	23	26	65	46	19	0	0	1	0	0	0	17	22	18	17	20	25	0	0	0	0	0	0	0	0	0	0	0	0	0	1	0	3	0
Fgg	3	4	7	2	4	0	3	3	0	0	0	1	1	0	0	0	0	0	0	0	0	0	0	0	0	0	0	0	0	0	0	0	0	2	1	1	2	2	2	1	2	2	1	2	0	0	0	0	0
Fkbp2	3	6	5	1	1	1	1	1	4	4	5	5	12	4	1	2	0	0	0	1	2	11	19	11	12	13	3	1	1	0	3	0	23	13	10	29	9	17	4	0	0	3	3	2	10	11	6	7	8
Fn1	1	0	4	11	8	0	35	28	0	0	0	0	0	0	2	0	0	0	0	0	0	0	0	0	0	0	1	2	18	1	16	0	0	0	0	0	0	0	0	0	0	0	0	0	0	1	1	0	0
Gab2	18	21	7	2	14	2	3	1	0	0	0	0	0	0	0	0	0	0	0	0	0	0	0	0	3	0	15	11	0	7	11	4	0	0	0	0	0	0	6	1	5	6	5	7	0	0	0	0	0
Gdf11	11	15	0	2	2	2	4	3	26	8	6	10	21	1	3	2	3	2	1	2	36	38	28	56	43	23	0	0	0	0	0	0	35	51	37	57	13	47	0	0	0	0	0	0	11	0	0	1	0
Gnao1	5	8	1	13	23	9	11	10	0	0	0	0	1	0	63	78	72	72	74	66	1	2	3	4	1	4	2	1	1	1	0	1	1	0	0	1	1	1	1	2	1	2	1	2	0	0	0	1	0
Grb10	4	7	12	15	16	12	11	12	8	8	5	9	14	2	0	0	0	0	0	0	24	16	16	26	13	11	0	0	0	0	0	0	15	16	19	28	12	25	27	24	25	33	28	22	9	5	4	3	1
Habp2	2	3	3	3	3	0	6	5	0	0	0	0	1	0	0	0	0	0	0	1	0	1	0	0	0	0	15	16	16	18	14	16	0	0	0	0	0	0	0	0	0	0	0	0	0	0	0	0	0
Hace1	10	22	13	13	16	20	12	6	68	73	95	59	55	83	2	2	2	2	2	2	5	67	23	17	27	3	19	53	42	45	25	42	27	30	29	27	46	34	39	64	94	72	80	76	5	5	9	4	0
Hgfac	5	10	3	9	16	2	18	12	6	3	4	5	6	5	6	3	5	4	11	5	0	9	1	0	7	6	0	0	0	0	0	0	5	13	3	11	6	3	3	4	3	3	3	3	4	4	9	1	0
Hsp90b1	15	20	30	14	16	24	2	6	43	44	95	85	80	52	2	5	3	12	15	3	158	165	143	235	200	242	0	0	2	2	1	8	160	205	168	241	178	203	4	6	3	16	7	11	227	241	206	179	210
Igf1	4	4	2	3	3	1	4	5	0	2	1	1	2	2	0	0	0	0	0	0	0	1	0	0	0	0	0	3	7	2	0	4	0	0	0	0	0	1	0	0	0	0	0	1	0	2	0	0	0
Il1rap	2	1	0	3	3	1	1	2	5	5	5	6	4	5	0	0	0	0	0	0	5	17	6	2	6	5	3	3	2	2	4	2	7	10	17	8	7	5	0	1	0	3	1	1	5	9	5	7	8
Jak2	55	63	14	56	32	59	31	45	0	0	0	0	0	0	30	24	28	23	23	18	0	3	15	14	70	1	16	13	5	26	1	20	0	0	1	3	8	0	1	1	0	2	0	0	0	0	0	0	0
Kirrel	3	2	1	6	4	4	9	5	0	0	0	0	0	0	12	7	8	11	3	8	0	0	0	0	0	0	5	4	0	2	2	3	0	0	0	0	0	0	0	0	0	0	0	0	0	0	0	0	0
Map3k1	11	16	1	0	1	1	2	1	0	0	1	8	2	2	3	2	1	2	3	2	22	36	34	31	41	32	15	30	6	4	8	9	27	28	35	39	32	34	1	1	0	1	1	1	2	3	5	0	0
Map3k8	31	0	0	2	6	14	14	20	4	2	0	6	0	0	9	4	5	6	4	7	0	0	0	4	1	0	23	11	31	29	39	0	0	0	0	5	2	0	0	0	0	0	0	0	0	1	4	0	2
Map4k4	3	7	0	1	1	1	1	1	0	3	0	1	0	0	0	0	0	0	0	0	0	1	0	0	7	1	0	0	0	0	0	0	0	5	5	3	12	1	12	6	6	4	3	4	1	4	2	1	2
Mapk15	2	2	18	2	0	0	1	1	50	38	43	10	54	45	5	1	0	1	2	2	32	22	68	0	57	7	46	35	35	41	42	51	27	61	22	67	25	62	42	33	38	24	20	38	47	29	64	61	63
Mark3	3	3	0	0	0	0	1	1	1	5	0	1	1	0	2	2	2	1	3	2	1	1	0	4	1	1	0	0	0	0	0	0	1	4	1	6	4	4	0	0	0	0	0	0	0	1	1	0	0
Mst1	5	6	2	9	10	1	6	10	2	3	3	3	5	3	0	0	0	0	0	0	2	2	0	0	7	11	14	6	7	7	5	8	14	13	8	13	9	4	4	2	2	2	3	3	14	7	9	9	2
Ncam1	9	5	0	7	9	5	9	7	0	0	0	0	0	0	34	31	35	33	31	32	0	0	0	0	0	0	3	5	6	7	2	2	0	0	0	0	0	0	14	8	9	12	10	8	0	0	0	0	0
Nck2	20	7	6	1	1	1	1	2	0	0	0	0	1	0	0	0	0	0	1	1	1	1	0	2	2	0	1	0	0	0	0	1	3	0	0	7	3	0	0	1	0	0	0	0	0	0	0	0	0
Ncoa1	3	10	1	0	0	0	0	0	0	0	0	0	0	0	23	17	16	18	17	18	10	1	3	16	9	0	3	0	0	0	6	0	10	4	2	25	11	5	0	0	0	0	0	0	0	0	0	1	0
Opcml	4	3	1	1	1	0	0	0	0	0	0	0	1	0	2	3	2	0	1	5	2	1	0	1	0	2	0	1	2	1	2	1	3	0	0	0	0	0	0	0	0	1	0	0	3	3	2	4	2
Pak1	18	4	0	13	11	11	4	3	31	9	14	36	27	5	0	2	1	1	0	2	83	14	6	43	6	3	2	2	6	1	2	4	41	36	6	82	5	39	8	16	30	10	17	6	0	0	0	0	0
Pdp1	12	9	1	1	1	1	1	1	24	21	22	22	24	23	0	0	0	0	0	0	32	23	37	30	32	39	0	0	1	1	0	2	25	21	27	22	31	24	1	2	13	17	6	9	33	30	38	23	35
Pdp2	1	0	0	2	3	5	1	1	2	2	0	8	1	3	0	0	0	0	0	0	7	1	0	6	5	8	6	15	25	21	16	15	5	3	2	8	0	12	0	0	0	0	0	0	15	1	8	8	0
Pdzd2	5	4	3	1	7	1	5	3	0	0	0	0	1	0	4	7	7	7	6	5	0	0	0	0	0	0	1	1	0	1	1	0	0	0	0	0	0	0	0	0	0	0	0	0	1	1	0	1	1
Prkcq	16	2	0	35	25	20	30	37	50	54	55	57	58	61	0	0	0	0	0	0	74	69	80	77	79	76	1	1	0	0	0	0	73	87	82	80	70	85	26	27	33	38	31	34	54	59	59	64	74
Rab4a	12	13	7	0	0	0	0	0	0	0	0	0	0	0	1	1	1	0	0	2	0	0	0	0	0	0	4	4	11	7	7	5	0	0	0	0	0	0	1	0	0	0	0	2	0	0	0	0	0
Rasd2	12	5	6	1	1	1	1	1	0	0	0	0	0	0	2	4	3	4	3	4	102	106	113	116	120	108	0	3	3	2	3	3	97	95	89	112	109	113	0	0	0	0	0	0	32	21	34	46	39
Rasgrf2	4	6	7	2	2	1	2	2	0	0	0	0	0	0	35	36	36	30	39	34	0	0	0	0	0	0	0	0	0	0	0	0	0	0	0	0	0	0	0	0	0	0	0	0	2	1	0	4	1
Rhobtb1	51	76	0	41	107	47	18	43	0	0	0	0	0	0	20	20	22	10	19	12	69	3	7	2	8	39	1	1	2	0	0	0	115	0	0	0	0	11	80	57	52	53	58	54	1	0	0	0	0
Rmdn3	2	3	1	0	0	0	0	0	12	13	14	13	13	12	0	0	0	0	0	0	13	16	11	15	13	10	0	0	0	0	0	0	10	13	13	10	16	14	2	3	1	7	4	4	10	12	14	13	9
Rock2	44	82	63	23	0	7	1	0	4	0	0	0	3	0	3	3	1	3	17	2	243	171	131	157	123	100	25	47	74	48	41	43	247	129	82	159	143	134	47	12	8	11	17	11	163	18	11	4	0
Sdk2	1	0	0	1	1	1	0	1	0	0	0	10	5	0	28	27	23	29	28	22	1	0	0	0	0	0	0	0	0	0	0	0	13	0	6	1	7	1	0	4	0	0	1	0	3	6	0	0	1
Sgk1	4	1	1	1	0	1	0	0	2	33	1	14	32	11	5	5	5	0	0	2	29	31	24	5	4	11	22	28	23	0	0	3	41	39	23	11	16	16	1	0	0	0	1	0	38	40	42	23	5
Sh3gl3	5	10	0	18	30	15	16	19	0	0	0	0	0	0	1	0	1	0	0	0	0	3	0	0	0	0	1	0	6	0	27	1	0	0	0	0	0	0	3	0	0	0	0	0	0	0	0	0	3
Shc2	10	21	7	6	7	4	4	5	0	0	0	0	0	0	4	6	3	4	8	5	4	4	3	18	11	14	7	16	13	1	2	0	8	5	5	6	2	3	0	0	0	0	0	1	0	0	0	0	0
Slk	5	7	4	2	1	1	0	1	0	0	0	0	0	0	0	0	0	0	0	0	0	0	0	0	0	0	0	1	0	0	0	0	0	0	0	0	0	0	0	0	0	0	0	0	0	0	0	0	0
Sos2	8	5	1	0	0	0	0	0	39	35	28	31	37	21	0	0	0	0	0	0	48	36	41	36	45	41	0	0	0	0	0	0	41	44	45	38	43	40	9	4	7	3	4	3	47	41	46	39	39
Spry4	2	7	0	7	7	7	2	4	0	0	0	0	0	0	0	0	0	0	0	0	0	0	0	0	0	0	0	0	0	0	0	0	0	0	0	0	0	0	0	0	0	0	0	0	0	0	0	0	0
Stat2	9	3	14	1	4	1	0	1	20	32	24	17	23	23	0	0	0	0	0	0	16	21	33	14	20	16	0	0	7	0	0	0	15	30	24	19	33	24	26	13	21	26	25	22	5	5	19	10	11
Stxbp5	1	7	0	0	1	0	0	0	0	0	0	0	0	0	14	18	13	15	19	12	0	0	0	0	0	0	0	0	1	0	1	0	0	0	0	0	0	0	5	10	6	10	10	5	0	0	0	0	0
Svep1	23	27	17	1	0	1	1	0	0	0	0	0	0	0	0	0	0	0	0	0	0	0	0	0	0	0	3	1	1	3	1	2	2	0	0	0	0	0	0	0	0	0	0	0	0	0	0	0	0
Synrg	3	9	2	1	1	1	1	1	21	26	16	16	24	18	1	0	0	0	0	1	29	34	33	28	33	28	0	3	1	0	0	0	33	33	34	32	38	34	10	10	12	14	8	8	21	18	25	14	22
Tgfb3	11	6	2	1	1	1	0	1	21	16	20	13	17	12	23	3	4	2	1	9	36	40	37	27	21	29	3	0	4	8	3	3	40	30	38	27	27	32	32	23	28	31	29	30	34	23	25	28	30
Traf3	10	27	0	1	1	1	4	19	93	2	2	44	35	18	0	0	1	0	0	0	30	0	4	0	0	7	0	0	0	0	0	0	46	0	0	0	0	0	230	170	223	206	196	159	53	0	2	76	2
Trio	13	21	3	4	2	2	2	2	7	10	2	4	8	0	0	0	0	1	1	0	22	5	9	16	4	8	17	16	13	26	16	40	14	14	7	15	6	13	0	0	1	0	1	0	24	10	5	16	23
Trub1	34	46	27	0	1	1	0	0	19	58	46	12	60	34	15	0	0	1	1	2	0	0	0	0	0	0	0	0	0	5	0	0	1	0	0	0	0	0	74	63	8	78	69	47	0	0	1	0	0
Arap1	1	0	1	1	3	6	2	3	0	0	0	0	0	0	0	0	0	0	0	0	0	5	0	2	13	1	0	0	0	0	0	0	0	5	0	1	5	0	0	0	0	0	0	0	1	5	5	1	5
Arap2	1	1	0	13	16	14	18	20	24	21	20	22	25	22	0	0	0	0	0	0	28	28	32	31	30	30	0	0	0	0	0	0	34	36	32	34	30	38	17	15	16	16	15	14	21	22	26	27	20
Chn2	13	12	5	7	7	3	4	4	37	21	18	19	40	14	1	0	0	0	0	0	36	49	49	31	36	15	1	1	0	0	0	0	39	39	56	63	45	18	17	6	6	9	8	6	28	32	38	14	40
Cpd	1	1	0	0	0	0	0	0	0	0	0	0	0	0	0	0	0	0	0	0	0	0	0	0	0	0	2	2	2	1	2	1	0	0	0	0	0	0	0	0	0	0	0	0	0	0	0	0	0
Fgd1	7	0	0	31	39	30	50	55	0	0	0	0	0	0	23	23	24	24	21	23	0	0	1	0	0	0	35	30	34	37	24	36	0	0	0	4	0	0	0	0	0	0	0	0	1	0	0	0	0
Golga3	2	1	0	0	0	0	0	0	10	8	12	13	17	7	0	0	0	0	0	0	18	13	15	13	12	18	0	0	0	0	0	0	16	7	12	7	7	12	19	19	17	22	21	20	16	9	12	20	19
Igf2r	5	31	25	1	2	3	2	10	2	3	0	0	2	0	10	11	15	23	12	15	4	1	1	0	0	4	0	8	13	27	3	0	6	1	0	1	0	2	29	22	17	30	23	25	0	0	0	1	0
Ikbkb	9	3	5	38	27	30	38	29	79	135	105	109	102	94	176	113	115	95	97	155	141	207	159	162	132	120	0	0	0	0	1	0	107	112	89	93	171	111	129	124	140	107	122	112	50	58	76	22	16
Ophn1	5	4	3	0	0	0	0	0	0	0	0	0	0	1	0	0	0	1	1	0	0	0	0	0	0	0	0	0	0	0	0	0	0	0	0	0	0	0	3	4	3	1	3	3	0	0	0	0	0
Rab28	14	4	7	1	2	2	0	1	81	90	89	93	101	77	17	20	30	27	21	21	131	101	109	75	85	105	33	30	20	9	4	32	124	130	122	111	114	112	92	68	76	88	73	89	103	108	91	71	73
Tfrc	18	16	26	28	29	21	36	46	1	0	0	3	4	33	0	0	0	0	0	0	21	8	0	9	0	4	0	3	0	0	4	0	10	0	0	1	2	0	1	0	0	1	0	0	18	0	12	18	5
Trip11	13	15	9	0	0	0	0	0	0	0	0	0	0	0	0	0	0	0	0	0	0	0	0	0	0	0	0	1	0	1	0	0	0	0	0	0	0	0	0	0	0	0	0	0	0	0	0	0	0
Wasf3	13	0	3	44	47	33	58	54	0	0	0	0	0	0	78	99	100	102	100	86	0	0	0	0	0	0	46	28	14	7	33	13	0	0	0	0	0	0	0	0	0	0	0	0	0	0	0	0	0
Arhgef19	7	3	9	4	5	4	7	6	3	8	5	8	6	0	0	6	4	3	4	3	13	14	9	4	29	39	3	2	2	2	3	0	24	17	15	23	25	13	1	1	1	1	2	5	3	23	7	2	19
Atr	24	146	181	5	8	6	3	3	188	174	204	187	234	229	16	14	22	8	11	21	3	2	3	17	0	1	1	24	6	1	1	0	108	41	44	37	18	69	22	6	1	23	19	29	1	2	3	1	0
Axl	11	3	0	4	1	3	1	3	0	0	1	0	0	0	6	0	5	1	1	7	0	0	1	3	0	1	1	0	11	0	3	0	0	0	0	0	0	0	3	4	3	3	3	3	0	0	0	0	0
Cav1	10	8	22	4	37	11	28	33	0	0	0	0	0	0	0	0	0	0	0	0	0	0	0	0	0	0	3	2	1	2	9	3	0	0	0	0	0	0	0	0	0	1	0	0	0	0	0	1	0
Cdipt	1	0	0	1	3	2	3	3	0	0	0	0	0	0	2	0	2	0	0	2	0	0	0	0	0	0	3	2	4	3	3	1	0	0	0	0	0	0	0	0	0	0	0	0	0	0	0	0	0
Cyth1	6	3	9	25	30	20	38	34	0	2	3	2	1	12	0	0	0	0	0	0	0	0	0	0	0	0	10	11	18	25	19	25	0	0	0	0	0	0	3	3	6	0	1	3	1	2	2	0	0
Dock11	6	6	0	2	2	2	2	2	0	0	0	0	0	0	0	0	0	0	0	0	0	0	0	0	0	0	11	14	25	23	25	14	0	0	0	0	0	0	1	0	0	0	1	1	0	0	0	0	0
Fer	7	91	8	5	11	11	4	8	0	0	0	0	0	0	0	0	0	0	0	0	0	0	0	0	0	0	39	67	71	58	60	53	0	0	0	0	0	0	0	0	0	0	0	0	0	0	0	0	0
Gga1	3	1	2	0	1	1	2	3	3	6	5	4	8	3	2	3	1	3	3	2	9	14	4	11	8	6	6	7	5	6	5	6	14	14	12	13	14	12	9	6	6	8	8	8	3	5	4	3	5
Gorasp2	5	4	12	4	6	9	3	5	14	19	23	20	30	26	1	0	0	0	0	1	6	14	15	9	22	7	0	0	1	0	0	1	12	20	15	13	16	13	2	4	6	6	5	6	0	1	6	0	1
Gsk3b	12	40	3	19	15	14	8	12	76	83	40	60	138	69	132	141	136	153	138	130	139	233	180	249	256	207	1	1	0	0	0	0	171	223	214	245	186	213	210	177	220	231	239	193	124	103	98	152	171
Irak1	10	1	5	184	212	181	184	197	0	0	0	0	0	0	54	35	55	33	31	20	0	0	0	0	5	0	1	0	1	3	2	0	0	0	0	0	0	0	7	1	10	8	4	7	0	0	0	0	0
Map2k3	5	2	0	2	3	4	2	4	23	34	37	32	28	33	1	0	0	1	0	0	27	45	47	46	45	31	2	0	0	1	0	1	31	57	53	53	50	49	13	16	14	21	18	14	15	41	40	31	35
Map3k11	13	22	27	45	68	43	43	45	0	0	0	0	0	0	0	0	0	0	1	0	0	0	1	0	0	0	121	127	96	109	106	113	0	0	0	0	0	0	0	1	0	0	2	0	0	0	0	0	0
Mst1r	5	2	14	11	0	5	2	4	0	0	0	0	0	0	3	7	3	3	3	3	0	0	0	0	2	0	2	1	0	0	0	3	0	0	0	0	0	0	0	4	3	0	0	0	0	0	1	0	0
Ociad1	2	1	1	0	1	1	0	1	0	0	0	0	0	0	0	0	0	0	0	0	0	0	0	0	0	0	0	0	0	1	0	1	0	1	1	0	0	0	0	0	0	0	0	0	0	0	0	0	0
Pggt1b	10	6	2	0	2	0	0	0	0	0	0	0	0	0	23	7	8	2	6	16	0	0	0	0	0	0	1	1	0	1	0	1	0	0	0	0	0	0	1	0	0	0	0	0	0	0	0	0	0
Plxna2	7	12	0	16	31	7	23	33	0	0	0	0	0	0	9	7	11	13	3	5	0	0	0	0	0	0	0	0	0	0	0	0	0	0	0	0	0	0	0	0	0	0	0	0	0	0	0	0	0
Plxna3	2	0	0	16	21	14	26	15	0	2	0	0	0	9	17	10	8	10	10	6	0	0	0	0	1	0	0	0	0	0	0	0	0	0	0	1	1	0	1	6	0	5	3	1	0	0	0	4	0
Psmb10	13	19	10	6	14	4	2	1	0	0	0	0	0	0	0	1	3	2	6	0	0	17	9	12	5	4	0	0	1	1	5	0	1	21	0	9	0	0	0	0	0	0	0	0	2	0	0	8	0
Psmb5	2	0	0	25	45	38	30	39	39	47	52	50	54	48	0	0	0	0	0	0	26	35	38	27	33	31	3	1	12	14	2	1	44	60	54	55	51	63	32	32	37	43	30	35	29	20	28	21	18
Rab11fip4	3	1	0	6	4	6	8	6	21	27	19	22	27	16	5	6	6	4	4	6	31	37	32	35	18	26	31	33	27	32	32	33	35	26	42	33	34	20	21	18	21	26	21	26	44	46	40	42	48
Rab15	6	6	13	2	3	2	0	2	0	0	0	0	0	0	2	3	2	2	9	3	0	0	0	1	2	0	0	3	0	0	0	0	0	0	0	0	0	1	11	19	14	32	32	16	0	0	0	0	0
Rab1b	18	20	6	5	7	5	6	8	18	27	34	30	24	35	0	1	1	1	0	0	0	0	1	0	1	0	2	7	6	5	5	0	0	9	3	6	13	5	24	26	29	32	31	26	0	0	0	0	0
Rab5c	17	14	5	4	7	6	4	6	0	1	0	0	2	1	2	1	1	0	1	2	62	57	53	86	53	71	91	86	106	101	91	93	49	49	53	16	38	51	15	8	12	28	19	13	77	59	49	74	81
Smc3	12	21	2	3	14	8	5	13	0	0	0	0	0	0	28	14	23	4	9	20	0	0	0	0	0	0	1	1	2	1	1	9	0	0	0	0	0	0	0	0	0	0	0	0	0	0	0	0	0
Smc6	15	11	8	36	56	42	33	50	0	0	0	0	0	0	23	25	23	12	8	20	2	0	0	0	0	0	13	17	22	17	12	21	0	0	0	0	0	0	2	2	2	3	1	1	0	0	0	0	0
Smg1	27	170	35	42	32	43	51	71	3	2	85	42	36	12	122	24	41	12	10	59	0	0	0	0	0	0	2	27	19	19	11	0	0	0	0	2	0	0	0	0	0	0	0	0	0	0	0	0	0
Tgfbr1	49	74	1	20	5	4	1	1	0	0	2	0	0	1	0	0	1	12	54	6	0	0	1	1	1	0	0	0	0	0	0	0	0	0	0	0	0	0	1	4	3	4	4	13	0	0	0	0	0
Tyro3	8	3	10	4	2	5	0	0	0	3	10	0	1	0	42	54	32	59	75	48	1	4	44	1	1	0	0	0	0	0	0	0	0	0	0	1	0	3	0	0	0	0	0	0	3	8	24	42	2
Arf4	3	14	8	19	15	20	2	3	35	88	101	112	68	84	1	0	1	1	1	1	89	128	92	165	72	111	0	0	0	4	2	13	86	129	133	158	172	147	1	7	9	16	18	23	145	140	168	137	176
Arhgap10	1	0	1	0	0	0	0	0	0	1	0	0	0	1	0	0	0	0	0	0	0	1	5	6	2	1	0	0	0	0	0	0	0	1	1	2	1	0	1	1	1	1	1	1	0	0	0	2	0
Arhgef26	7	3	0	0	0	0	0	0	2	1	1	4	3	1	12	12	15	13	13	11	5	4	1	3	6	5	0	0	0	0	0	0	9	8	5	12	5	17	2	1	2	2	2	2	1	1	1	1	1
Arhgef28	3	3	1	1	1	1	1	1	0	0	0	0	0	0	0	0	0	1	1	1	0	0	0	0	0	0	31	37	34	33	33	31	0	0	0	0	0	0	0	0	0	0	0	0	0	0	0	0	0
Asap2	21	13	0	10	10	6	9	8	0	0	0	0	0	0	23	26	31	31	18	26	0	0	0	0	2	0	20	9	8	16	22	7	0	0	0	5	7	0	10	4	12	26	18	22	0	0	0	0	0
Bbs9	2	2	3	1	1	1	0	0	0	0	0	0	0	0	11	7	11	8	7	9	0	0	0	0	0	0	0	0	0	0	0	0	0	0	0	0	0	0	0	0	0	0	0	0	0	0	0	0	0
Ccm2l	3	3	0	0	0	0	0	0	0	0	0	0	0	0	5	5	4	2	5	4	0	0	0	3	0	2	0	0	0	0	0	0	0	0	0	0	0	0	0	0	0	0	0	0	16	11	14	14	15
Cdkn2b	7	14	7	0	0	0	0	1	0	0	0	0	0	0	2	3	1	3	1	3	0	0	0	0	0	0	5	6	0	0	0	0	0	0	0	0	0	0	0	0	0	0	1	0	1	0	0	2	0
Copa	3	3	1	2	2	2	0	1	0	2	0	0	0	1	0	0	0	2	1	0	0	0	0	0	0	0	2	1	3	7	6	0	0	0	0	0	0	0	1	1	0	0	1	1	0	0	0	0	0
Copz1	3	5	2	0	0	0	0	0	0	0	0	0	0	0	0	0	0	0	0	0	1	2	1	2	1	1	0	0	0	0	0	0	0	1	2	1	1	1	0	0	0	0	0	0	0	2	2	3	5
Ctse	2	1	1	2	4	6	4	5	0	0	0	2	1	6	8	3	5	5	0	2	11	8	14	16	6	15	0	0	0	0	0	0	10	14	4	0	13	14	0	0	0	0	0	7	8	4	6	9	16
Cyth3	3	3	2	8	8	4	17	20	0	0	0	0	0	0	0	0	0	0	0	0	0	0	0	0	0	0	0	0	0	0	0	0	0	0	0	0	0	0	0	0	0	0	0	0	0	0	0	0	0
Daam2	14	0	8	42	4	24	20	24	0	0	0	0	0	0	0	0	1	0	0	0	0	0	0	0	0	0	52	47	46	47	42	49	0	0	0	0	0	0	0	0	0	0	0	0	2	0	0	0	0
Dnaja1	3	1	1	40	15	54	0	6	18	37	70	48	39	49	2	1	1	5	4	3	15	25	25	43	39	22	0	0	0	0	0	0	6	32	18	36	35	24	10	19	24	33	40	25	27	56	58	55	58
Elmo2	1	0	0	0	0	0	0	0	0	0	0	0	0	0	6	12	10	8	4	8	0	0	0	0	0	0	2	1	0	0	0	1	0	0	0	0	0	0	1	1	1	1	1	0	0	0	0	0	0
Enah	6	0	2	0	0	0	0	0	0	0	0	0	0	0	1	1	2	1	1	1	2	1	0	0	0	0	1	0	0	1	0	0	2	0	0	0	0	0	7	5	4	5	9	8	0	0	0	1	1
Exoc1	4	8	1	3	0	1	2	3	2	1	0	3	4	1	1	0	1	0	1	1	4	8	4	1	1	3	3	3	3	3	3	0	1	1	6	0	10	5	1	1	1	1	1	1	0	0	0	0	0
Exoc4	5	9	7	0	0	0	0	0	10	16	13	12	21	6	3	4	4	6	10	3	23	18	19	28	30	27	0	0	2	1	4	0	21	23	15	24	22	27	0	0	0	0	0	0	20	20	32	16	20
Exoc6b	9	5	7	1	1	2	2	1	0	0	0	0	0	0	0	0	0	0	0	0	0	0	0	0	0	0	0	0	0	0	0	0	1	0	0	0	0	0	0	0	0	0	0	0	0	0	0	0	0
Gdi1	1	5	0	29	40	31	21	37	35	4	6	7	24	3	45	46	48	26	30	54	15	25	4	6	11	6	0	0	0	0	2	0	29	26	6	15	1	10	37	20	21	12	29	12	2	4	0	0	9
Grip1	3	0	0	0	0	0	0	0	4	0	0	0	4	1	17	26	20	27	22	18	6	0	4	3	0	2	17	14	6	14	15	19	34	4	0	14	0	0	8	6	0	0	1	4	20	26	11	6	11
Gucy2g	3	0	0	9	16	7	0	10	13	4	5	9	9	6	1	0	1	1	1	0	7	2	14	9	3	11	19	18	1	10	0	0	6	13	7	2	5	13	0	0	2	0	0	1	6	0	0	12	0
Leo1	3	1	0	1	0	0	0	0	12	13	17	15	24	3	6	6	6	1	1	1	30	18	20	30	34	22	0	0	0	0	1	0	22	28	22	31	38	30	1	0	0	1	1	0	18	0	3	10	12
Lgals8	2	0	0	0	0	0	0	0	0	0	0	0	0	0	5	3	3	3	4	3	0	0	0	1	0	0	3	1	1	1	1	1	0	1	0	0	0	0	0	0	0	1	0	0	0	0	0	1	0
Lgalsl	6	8	1	2	5	2	2	3	0	0	0	0	0	0	3	4	5	3	5	3	4	1	6	10	6	4	6	5	10	7	7	8	3	1	1	3	2	2	1	1	1	1	1	1	1	2	1	1	3
Lrrk2	55	65	22	20	15	13	40	13	0	0	0	0	0	0	13	23	18	35	17	16	0	0	0	0	0	0	128	90	146	125	162	137	0	0	0	0	0	0	0	0	0	0	0	0	0	0	0	0	0
Map3k9	4	0	3	0	1	0	1	0	5	10	2	18	6	1	12	13	11	13	18	15	18	34	22	25	39	11	19	19	12	19	22	17	33	33	2	21	2	21	2	1	2	1	1	4	34	29	12	18	36
Musk	6	3	2	2	5	0	2	2	3	6	5	4	12	3	5	5	7	6	4	6	71	57	81	73	67	72	0	0	1	0	0	0	40	23	38	32	22	31	46	39	48	56	51	48	21	9	4	8	13
Myo10	1	3	10	18	25	32	0	3	5	15	9	19	20	5	1	0	0	0	2	0	25	35	29	38	27	17	25	21	19	16	20	19	21	42	27	35	33	21	0	0	0	2	1	1	28	18	18	26	16
Ngef	3	2	0	6	8	0	6	9	2	4	0	3	2	1	2	0	1	0	0	2	8	9	9	6	1	9	5	3	3	3	4	4	5	2	5	1	2	0	1	3	1	2	2	4	15	13	16	6	14
Pcbp2	21	17	7	1	0	1	0	0	3	8	12	4	1	5	18	20	22	16	18	20	0	1	8	2	5	0	2	4	3	1	3	3	0	8	2	9	9	3	0	0	0	0	0	0	0	2	3	0	1
Pip5k1a	3	0	0	10	9	10	3	7	5	5	4	6	6	5	4	0	0	0	0	0	7	6	6	14	11	10	0	0	0	0	0	0	8	7	6	6	6	6	2	0	1	1	0	1	9	9	6	10	6
Pitpnb	1	1	1	0	0	0	0	0	0	0	0	0	0	0	1	0	1	0	0	1	0	0	0	0	0	0	0	0	0	0	0	0	0	0	0	0	0	0	0	0	0	0	0	0	0	0	0	0	0
Pld6	2	3	0	3	3	3	5	5	12	8	9	7	14	9	0	0	0	0	0	0	0	0	0	14	12	0	5	1	5	6	3	1	0	1	0	12	11	15	0	0	0	8	0	0	0	0	0	0	0
Plxna1	2	1	1	12	27	13	22	30	0	0	0	0	0	0	0	0	0	0	5	0	0	0	0	0	0	0	2	3	1	1	1	2	0	0	0	0	0	0	0	0	0	0	0	0	0	0	0	0	0
Plxna4	14	16	10	9	5	4	8	7	0	0	0	0	0	0	25	12	18	8	2	15	0	0	0	0	0	0	0	0	0	0	0	0	0	0	0	0	0	0	28	7	16	26	14	15	0	0	0	0	0
Rab11fip5	1	1	1	0	0	0	0	1	1	1	1	1	0	0	0	0	0	0	0	0	3	2	2	1	0	1	6	7	8	8	5	8	2	1	1	1	0	1	11	11	9	10	12	8	1	1	1	1	1
Rab3il1	2	1	0	3	1	4	4	6	0	0	0	0	0	0	1	0	1	0	0	1	0	0	0	0	0	0	0	1	4	8	1	2	0	0	0	0	0	0	0	0	0	0	0	0	0	0	0	0	0
Rab43	17	21	5	0	1	0	0	0	0	0	0	0	0	0	0	0	0	0	0	0	0	0	0	0	0	0	0	0	0	0	0	0	0	0	0	0	0	0	0	0	0	0	0	0	0	0	0	0	0
Rab44	2	0	0	3	1	10	9	20	0	11	0	0	0	0	0	0	0	0	0	0	0	0	0	0	0	0	51	49	24	20	24	52	0	0	0	0	0	0	0	1	0	0	0	0	0	0	0	0	0
Rabgap1	6	10	9	0	1	0	0	0	0	0	0	0	0	0	0	0	0	0	0	0	0	0	0	0	0	0	3	5	2	0	3	3	0	0	0	0	0	0	0	0	0	0	0	0	0	0	0	0	0
Sec31a	10	11	10	0	0	0	0	0	0	0	0	0	0	0	0	0	0	0	0	0	0	0	0	0	0	0	0	0	0	0	0	0	0	0	0	0	0	0	0	0	0	0	0	0	2	0	0	0	0
Sh3pxd2a	19	50	0	0	24	12	38	27	1	0	0	0	0	0	0	1	0	3	5	1	3	0	0	13	0	0	0	0	0	0	0	0	1	0	0	11	0	1	0	0	0	0	0	0	0	0	0	0	0
Sipa1l2	1	2	2	15	12	12	10	12	0	0	0	0	0	0	7	6	6	4	4	7	0	0	0	0	2	0	0	0	0	0	0	0	0	2	0	3	3	0	0	0	0	0	0	0	0	0	0	0	0
Sptan1	4	7	6	1	1	1	0	0	24	40	20	22	31	28	30	17	14	9	4	21	43	45	37	50	63	44	26	24	15	20	22	18	38	58	56	58	57	50	16	17	11	14	18	8	22	28	34	27	30
Sptbn1	38	42	46	0	0	0	0	0	0	0	0	0	0	0	1	0	0	0	0	0	0	0	0	0	2	0	13	11	10	15	18	10	1	10	2	10	1	5	0	0	0	0	0	0	0	0	0	0	0
Stx6	8	3	3	0	0	0	1	0	6	1	2	1	2	0	2	2	2	2	2	2	9	5	5	0	0	3	0	0	0	0	0	0	5	11	13	2	15	16	1	0	0	10	5	4	4	12	4	7	3
Synj2	2	1	2	0	2	1	1	0	1	1	6	3	8	3	0	0	0	0	0	0	0	0	6	0	0	4	4	5	8	9	6	11	0	0	1	0	0	0	8	11	12	14	15	14	1	5	8	10	12
Tbc1d14	2	4	0	6	15	10	0	2	0	0	0	0	0	0	0	0	0	0	0	0	0	3	1	0	0	0	26	28	25	28	19	29	0	0	0	0	0	0	1	1	1	1	1	1	0	0	0	0	0
Tgfbrap1	4	6	1	0	1	0	2	2	0	0	0	0	0	0	1	0	0	0	0	0	0	0	0	0	0	0	36	40	49	47	47	58	0	1	0	0	0	0	0	1	1	0	1	0	0	0	0	0	0
Tnfaip2	1	2	0	0	0	0	0	0	22	16	20	13	15	10	5	5	1	1	1	1	6	0	11	8	1	0	10	10	4	5	5	5	15	15	22	19	17	20	0	0	0	0	0	0	9	3	10	0	10
Tom1l2	1	0	0	3	4	4	4	9	12	9	16	13	17	16	2	1	3	2	0	2	19	21	17	19	17	23	17	12	15	19	12	16	22	16	17	12	20	15	4	4	5	5	5	7	19	18	20	22	23
Trrap	9	37	1	17	8	17	15	32	0	0	3	0	2	3	9	5	9	9	10	1	0	0	0	0	0	0	6	6	3	12	4	14	0	0	0	0	0	0	0	1	0	0	3	0	0	0	0	0	0
Wasl	7	3	9	1	1	1	1	1	1	2	15	14	1	18	0	0	1	1	1	1	3	1	2	1	1	1	50	47	36	23	33	31	6	10	3	6	9	5	6	6	9	2	4	9	0	0	0	1	0
Wdr44	1	1	1	0	0	0	0	0	2	1	1	1	5	1	0	0	0	0	0	0	2	4	4	6	5	2	0	0	0	1	0	0	3	6	2	6	4	5	0	0	0	0	0	0	1	1	1	3	1
Arfgap2	1	0	0	1	1	1	0	1	16	42	35	46	41	41	1	1	1	1	1	1	43	81	73	104	98	78	21	13	20	15	20	12	47	81	62	85	90	77	2	2	1	8	2	1	20	54	48	50	39
Arfgap3	1	1	0	0	1	1	0	1	0	0	0	0	0	0	0	0	0	0	0	0	6	19	9	16	11	0	0	0	0	0	0	0	0	10	1	0	16	0	0	0	0	0	0	0	13	13	25	18	27
Arg1	2	3	1	2	0	0	0	1	0	0	0	0	0	0	0	0	0	0	0	0	0	0	0	0	2	0	2	1	1	2	1	1	0	1	0	2	1	0	0	0	0	0	0	0	2	1	0	0	0
Chd3	57	61	29	6	0	2	2	1	40	55	36	33	35	41	2	11	4	8	6	7	80	81	60	65	78	61	60	59	67	73	60	73	72	77	75	76	85	72	51	47	47	36	45	37	70	88	73	66	73
Arg2	1	0	0	5	3	3	3	4	8	4	6	2	8	5	1	0	1	0	0	0	5	2	5	5	1	1	4	4	7	2	9	3	4	10	7	11	10	2	1	3	1	6	2	0	15	12	11	14	11
Prodh	2	0	0	1	0	0	0	0	0	0	0	0	0	0	0	0	0	0	0	0	0	0	0	0	0	0	0	0	1	0	1	0	0	0	0	0	0	0	0	0	0	0	0	0	0	0	0	0	0
Arhgap12	3	5	0	6	8	7	0	1	0	0	1	0	0	1	0	0	0	0	0	0	0	0	0	0	0	0	0	0	0	0	0	0	0	0	0	0	0	0	0	0	0	0	0	0	0	0	0	0	0
Arhgap24	1	1	0	1	3	1	1	1	0	0	0	0	0	0	0	0	0	0	0	0	0	0	0	0	1	0	3	4	3	4	2	4	0	4	0	1	0	0	3	3	3	3	3	3	0	0	0	0	0
Arhgap31	1	1	0	0	0	0	0	0	0	0	0	0	0	0	0	0	0	0	0	0	0	0	0	0	0	0	0	0	0	0	0	0	0	0	0	0	0	0	0	0	0	0	0	0	0	0	0	0	1
Arhgap32	2	0	0	0	0	0	0	0	0	9	5	8	11	7	10	15	12	16	15	10	7	12	2	2	6	1	11	6	9	8	12	6	8	8	1	5	11	8	0	0	0	0	0	0	10	20	11	7	8
Arhgap8	2	1	0	0	2	0	0	0	2	0	0	0	0	0	0	0	0	0	0	0	1	0	0	2	1	1	3	2	2	3	3	4	0	0	1	2	0	0	2	0	3	1	2	2	0	0	0	0	0
Arhgef10	2	1	0	0	0	0	0	0	0	0	0	0	0	0	0	0	0	0	0	0	0	0	0	0	0	0	0	0	0	0	0	0	0	0	0	0	0	0	0	0	0	0	0	0	0	0	0	0	0
Plekhg6	4	0	1	17	20	6	25	23	13	4	13	15	11	6	9	11	10	9	10	14	17	20	32	0	18	44	3	3	2	3	3	3	39	21	32	9	12	31	13	5	11	5	14	2	42	39	37	11	21
Arhgef2	4	3	0	6	4	9	7	11	0	0	0	0	0	0	3	3	3	3	3	3	0	0	0	0	0	0	3	2	1	1	1	7	0	0	0	0	0	0	40	20	32	36	53	38	0	0	0	0	0
Grb2	14	14	59	106	143	97	137	136	101	109	85	166	202	85	3	2	2	1	2	3	86	71	126	130	168	70	1	1	0	0	0	0	147	142	149	167	153	198	105	92	93	100	74	110	39	26	23	12	28
Arhgef6	5	4	0	0	1	0	1	2	43	30	34	35	51	45	19	11	6	14	18	13	58	66	64	64	53	76	4	17	14	5	8	8	60	63	83	76	76	72	51	39	37	44	47	38	60	68	63	79	80
Htt	19	33	14	3	4	4	0	7	34	25	31	30	41	24	3	6	3	7	2	3	16	10	16	12	9	11	2	1	1	1	1	1	17	12	8	10	12	13	3	4	6	4	5	2	15	9	4	5	5
Arid1b	4	9	0	18	6	13	8	8	13	22	21	20	15	18	8	4	2	1	2	2	17	17	19	25	28	27	24	23	9	16	12	21	22	25	19	26	28	26	8	7	8	5	10	2	13	16	14	15	21
Kdm4c	5	8	4	6	5	6	1	1	0	0	0	1	1	0	17	16	19	17	17	18	1	1	1	2	0	2	1	1	1	1	1	2	1	1	1	2	1	1	1	1	1	1	1	1	0	0	0	0	0
Arid3a	6	15	0	0	0	0	0	0	0	0	0	0	0	0	0	0	0	0	0	0	0	0	0	0	0	0	12	5	2	4	5	1	0	0	0	0	0	0	0	0	0	0	0	0	0	0	0	0	0
Pbrm1	16	55	22	0	5	4	0	3	0	0	1	0	0	0	0	0	0	0	0	0	0	0	0	0	0	0	34	42	38	40	30	44	0	0	0	0	0	0	0	0	0	0	1	0	0	0	0	0	0
Rad54l2	67	73	3	2	25	1	33	40	1	0	0	0	0	0	0	0	0	0	0	0	0	0	0	1	0	1	3	4	5	3	3	4	0	11	0	0	3	3	0	0	0	0	0	0	0	0	0	0	0
Shprh	22	32	29	8	16	19	1	6	27	12	34	34	24	34	0	0	0	0	0	0	0	0	0	0	0	0	9	12	12	12	5	11	0	0	0	0	2	1	32	32	37	22	21	24	0	0	0	0	0
Smarcc2	54	40	45	7	0	0	1	0	0	0	0	0	0	0	42	40	38	33	41	40	0	0	0	0	0	0	19	15	10	15	29	18	0	0	0	0	0	0	0	0	0	0	0	0	0	0	0	0	0
Arid4a	5	2	1	2	2	2	0	3	1	3	15	3	3	8	0	0	0	0	0	0	0	4	4	0	1	1	1	1	0	0	0	0	3	12	14	7	7	6	3	10	3	7	4	7	0	2	0	0	0
Gm5641	94	94	102	0	0	0	0	0	0	0	0	0	0	0	0	0	0	0	0	0	0	0	0	0	0	0	0	0	0	0	0	0	0	0	0	0	0	0	0	0	0	0	0	0	0	0	0	0	0
Smyd4	61	47	47	0	0	1	1	1	1	5	16	16	10	17	34	22	23	17	18	27	0	0	0	0	0	0	25	3	16	3	21	0	0	2	0	0	0	0	0	0	0	0	0	0	0	0	0	0	0
Arid4b	1	2	0	0	0	0	0	0	0	1	6	4	0	5	0	0	0	0	0	0	0	0	0	0	0	0	0	0	1	5	5	1	0	1	4	1	0	0	1	1	1	1	2	2	0	0	0	0	0
Arid5b	17	4	4	0	12	2	0	0	0	0	11	6	0	8	0	0	0	0	0	0	0	0	0	0	0	0	0	0	0	0	0	0	2	1	0	0	20	2	0	0	0	0	0	0	0	3	4	4	3
Atrx	7	38	1	1	1	1	0	1	0	6	16	13	8	14	0	0	0	0	0	0	0	0	0	0	0	0	0	0	0	0	0	0	0	0	0	0	0	0	10	13	5	4	10	12	0	0	0	0	0
Bptf	10	26	2	1	1	0	2	1	0	0	0	0	0	0	8	3	4	3	3	4	0	0	0	0	0	0	1	1	1	0	0	1	0	0	0	0	0	0	0	0	0	1	1	0	0	0	0	0	0
Chd2	8	19	21	12	18	12	33	29	0	0	0	0	0	0	0	0	0	0	0	0	0	0	0	8	2	1	0	0	2	0	0	0	0	0	0	2	8	0	0	0	0	0	0	0	3	1	6	17	9
Chd6	16	21	4	0	0	1	0	0	0	0	0	0	0	0	1	1	1	1	0	1	0	0	0	0	0	0	0	0	0	0	0	0	0	0	0	0	0	0	3	5	1	2	3	6	0	0	0	0	0
Chd8	12	10	5	0	0	0	4	6	0	0	0	0	0	0	1	1	1	0	0	1	0	0	0	0	0	0	0	0	0	0	0	0	0	0	0	0	0	0	0	0	0	0	0	0	0	0	0	0	0
Dpf1	4	0	1	0	1	0	0	0	0	0	0	0	0	0	2	3	3	3	3	1	0	0	0	0	0	0	0	1	0	0	2	2	0	3	1	1	0	0	0	0	0	0	0	0	0	0	0	0	0
Mysm1	11	30	1	32	23	22	5	10	93	78	97	113	109	103	28	2	5	0	1	22	1	0	0	0	0	0	2	11	8	1	0	2	29	10	1	2	1	0	110	105	108	84	90	121	0	0	0	0	0
Sap30l	34	43	7	20	46	40	17	60	78	81	91	84	91	93	6	5	6	4	1	5	96	77	82	85	105	92	16	22	17	19	19	25	107	116	85	136	120	108	60	46	54	78	61	55	94	63	80	67	51
Smarcd2	106	181	13	1	1	1	0	0	85	86	101	120	90	66	0	0	0	0	0	0	135	162	130	161	155	152	8	3	11	5	5	3	123	110	112	134	123	81	143	145	144	165	136	148	119	83	81	118	118
Arl10	1	1	1	124	138	116	183	178	31	38	23	35	61	31	4	1	1	0	0	2	6	1	2	0	7	30	41	29	87	13	16	31	5	4	135	0	9	15	1	0	24	0	7	2	0	1	0	0	1
Arl13b	1	0	0	9	16	13	8	15	49	86	17	34	24	38	8	11	22	11	11	8	14	56	29	7	21	40	7	10	16	18	7	28	50	58	38	68	50	72	0	0	1	1	8	0	25	22	44	50	58
Arl16	1	0	0	0	0	1	1	0	13	14	0	0	23	3	1	4	3	4	5	3	75	54	13	79	17	29	0	0	0	0	0	0	2	71	78	58	23	24	80	79	61	68	60	64	33	56	0	62	16
Arl4c	1	0	0	1	0	2	1	1	4	16	22	8	9	8	2	2	2	3	5	3	43	58	25	62	46	38	1	2	1	1	1	1	22	71	59	57	42	34	0	0	0	0	0	0	32	69	35	25	38
Arl6	4	10	0	0	2	2	0	3	8	10	13	13	7	75	133	154	157	156	175	132	88	65	95	82	44	68	12	1	4	9	3	2	16	6	75	11	6	1	4	12	11	27	20	14	3	58	57	60	47
Arl6ip4	3	2	1	1	0	0	0	0	0	1	1	1	1	1	0	0	0	0	0	0	0	0	0	1	2	0	0	0	0	0	0	0	0	0	1	2	2	3	0	0	0	2	0	0	0	0	0	0	0
Eif3j2	6	4	4	0	0	0	0	0	4	0	0	0	5	0	0	0	0	0	0	0	8	7	8	10	6	7	0	0	0	0	0	0	8	8	7	6	8	6	1	1	2	2	2	1	5	3	5	4	4
Arl8a	1	5	0	34	58	15	32	30	0	0	1	0	0	0	151	135	137	124	124	133	0	0	0	3	3	0	196	184	220	207	224	178	0	0	0	1	0	1	34	19	10	15	36	12	0	0	0	0	0
Arl8b	1	0	0	0	0	1	0	1	116	74	71	58	121	64	7	4	3	1	1	5	113	107	127	126	128	122	54	38	12	21	23	60	140	126	134	118	133	117	22	18	37	43	26	16	75	83	105	112	98
Armc8	1	4	6	0	0	0	0	0	6	4	2	6	6	4	0	0	0	0	0	0	9	8	7	12	15	9	4	2	2	5	2	2	12	13	8	16	9	11	1	3	0	1	0	0	9	11	9	3	9
Atp2b4	3	3	2	0	0	0	0	0	0	0	0	0	0	0	0	0	0	0	0	0	0	0	0	0	0	0	0	0	0	0	0	0	0	0	0	0	0	0	0	0	0	0	0	0	0	0	0	0	0
Arnt	1	0	0	1	0	0	0	0	15	24	18	18	21	14	0	0	0	0	0	0	25	35	33	33	35	29	0	0	0	0	0	0	32	33	19	33	35	32	22	19	19	21	19	23	15	24	23	18	21
Arnt2	2	3	0	17	18	11	19	16	0	0	0	0	0	0	2	1	2	1	0	1	1	0	0	0	0	0	29	25	25	27	27	25	0	0	0	0	0	0	0	0	0	0	0	0	0	0	0	0	0
Arntl	15	30	0	0	0	0	1	4	0	2	0	0	0	0	2	1	2	1	0	1	2	0	0	0	0	0	0	0	2	1	3	4	10	0	0	0	0	0	4	0	0	0	1	0	0	0	0	0	0
Atxn2l	7	18	18	4	3	3	1	5	0	0	0	0	0	0	5	6	6	5	6	5	1	1	4	4	2	0	5	8	5	9	7	11	1	0	1	6	0	0	0	0	0	0	0	0	1	0	0	3	0
Cops6	10	20	8	2	2	4	1	3	13	29	39	36	36	25	3	1	4	0	0	3	5	7	5	3	8	3	0	0	3	1	0	0	10	32	22	23	25	20	9	23	16	23	16	17	1	0	1	0	0
Csnk2b	28	47	7	3	2	3	1	2	65	79	102	69	101	75	0	0	0	0	0	0	42	67	49	49	81	9	0	0	0	0	0	0	62	96	59	124	111	89	15	15	12	40	23	37	2	27	20	9	21
Hsp90ab1	19	22	4	471	374	421	98	182	131	38	101	49	112	42	2	0	0	0	0	0	170	83	155	101	251	149	0	0	0	1	0	1	284	189	253	348	321	321	407	363	345	414	428	417	1	2	1	5	5
Per1	3	6	0	3	0	1	6	10	0	0	2	4	1	9	4	4	6	0	1	3	17	23	27	19	18	20	0	0	0	0	0	0	10	13	22	2	12	15	2	6	13	0	1	1	6	11	19	5	13
Rorc	6	3	0	0	0	0	0	0	0	0	0	0	0	0	1	0	0	0	2	0	0	0	0	0	1	0	0	0	0	0	0	0	0	0	0	0	0	0	0	0	0	0	0	0	0	0	0	0	0
Rxrb	8	8	3	3	1	3	0	0	58	95	82	68	63	71	5	2	4	1	1	2	49	57	49	33	62	17	3	2	2	0	0	1	75	96	88	62	79	86	41	49	49	31	40	28	22	25	26	8	13
Usp2	4	6	0	1	1	0	0	1	2	4	13	12	12	14	0	0	0	0	0	0	28	36	42	29	30	36	8	9	8	4	6	8	18	32	32	22	27	27	3	2	9	4	2	3	16	20	34	20	28
Arpc1a	1	0	0	0	0	2	0	0	0	1	0	0	0	0	0	0	0	0	0	0	34	44	27	38	36	43	0	0	0	0	0	0	20	32	9	29	32	25	2	0	0	0	2	0	47	41	24	39	19
Arpc2	3	4	8	0	0	0	0	0	1	0	0	0	0	0	9	7	3	2	2	10	26	31	24	42	19	28	0	0	0	0	0	0	8	26	28	23	15	26	0	0	0	1	1	1	38	32	31	47	50
Myo9a	9	15	6	3	5	5	5	5	0	1	1	0	1	1	0	0	0	0	0	0	0	0	0	0	0	0	1	2	0	0	1	0	0	0	0	0	0	0	0	0	0	0	0	0	0	0	0	0	0
Arpp21	1	0	2	0	2	0	1	0	5	1	5	1	1	1	0	0	0	0	0	0	6	3	7	0	0	5	6	1	2	0	2	4	0	0	4	0	0	0	15	12	13	14	12	15	2	1	6	2	1
Ppp2r3d	11	6	9	0	0	0	0	0	0	0	0	0	0	0	1	6	4	5	4	4	0	0	0	0	0	0	1	0	0	1	0	2	0	0	0	0	0	1	5	5	4	2	5	3	0	0	0	0	0
Asb3	18	53	90	23	20	40	0	0	0	0	0	0	0	0	1	2	2	2	2	2	0	0	0	0	6	0	146	120	124	121	99	153	0	0	0	0	0	0	6	4	2	7	7	10	0	0	0	0	0
Brpf3	14	22	6	8	15	10	11	14	0	0	0	0	0	0	0	0	0	0	0	0	0	0	0	0	0	0	1	3	1	1	6	6	0	0	0	0	0	0	0	0	0	0	0	0	0	0	0	0	0
Fem1b	28	42	47	5	3	4	0	0	0	0	0	0	0	0	23	9	12	1	1	9	0	0	0	0	0	0	0	0	0	1	0	0	0	0	0	0	0	0	9	17	21	31	28	31	0	1	0	1	14
Kbtbd8	8	22	12	3	2	3	7	4	0	0	0	0	0	0	0	0	0	0	0	0	0	0	0	0	0	0	4	11	2	21	4	4	3	1	0	0	0	0	10	4	8	8	3	22	0	0	0	0	0
Senp5	3	13	0	0	0	0	0	0	0	0	2	0	0	1	0	0	0	0	0	0	0	2	0	3	0	1	0	0	0	0	0	0	0	0	0	0	0	0	0	0	2	6	3	3	0	0	0	0	0
Arrdc2	4	18	5	7	4	6	4	4	0	4	2	13	4	12	0	0	0	0	0	0	42	41	37	31	21	35	0	0	0	0	0	0	32	37	37	24	27	33	1	0	0	0	0	0	38	38	40	34	29
Hectd2	1	5	0	3	1	1	1	1	1	1	0	1	24	0	0	0	0	0	0	0	52	56	52	58	55	58	30	25	20	16	16	4	43	50	41	49	43	50	16	4	13	6	6	6	26	28	9	29	13
Huwe1	25	149	28	4	3	3	1	4	8	38	0	1	2	3	0	0	0	0	0	0	36	66	73	48	60	27	0	0	0	1	0	2	51	21	36	59	60	15	1	0	2	1	0	2	7	4	57	58	46
Magi2	6	2	4	0	0	0	0	0	0	0	0	0	0	0	20	19	17	17	10	20	0	0	0	3	0	0	18	17	19	18	17	24	0	0	0	0	0	0	0	0	0	0	0	0	0	0	0	0	0
Vav2	2	1	0	0	0	0	0	0	6	7	7	7	18	5	0	0	0	0	0	0	16	23	16	20	33	22	1	2	0	1	0	1	7	31	13	31	28	23	4	6	4	5	8	4	6	14	5	8	12
Arsb	1	0	1	0	1	0	0	1	0	0	0	0	0	0	0	0	0	0	0	0	0	0	0	0	0	0	2	2	2	2	2	2	0	0	0	0	0	0	0	0	0	0	0	0	0	0	0	0	0
Asap1	1	1	0	0	2	1	4	3	5	17	0	0	2	0	30	20	32	23	16	30	3	6	7	0	10	0	0	0	0	1	0	0	1	6	6	1	8	0	2	0	1	1	0	1	0	1	1	0	0
Ift27	2	0	7	0	0	0	0	0	0	0	0	0	0	0	0	0	0	0	0	0	0	0	0	0	0	0	0	0	0	0	0	0	1	0	0	0	0	0	3	7	1	1	0	3	0	0	0	0	0
Mfsd3	1	0	0	0	0	0	0	0	0	1	0	0	1	0	0	0	0	0	0	1	0	0	1	0	1	0	0	0	0	0	0	0	1	0	1	1	1	1	0	0	0	0	0	1	2	0	0	1	0
Rnd1	15	20	22	3	4	4	6	3	0	0	0	0	1	0	0	0	1	1	2	1	0	0	0	0	0	0	19	17	25	3	2	8	0	0	0	0	0	0	6	1	3	0	3	1	0	3	0	1	0
Vamp3	4	3	8	1	1	0	1	1	4	2	1	6	7	4	2	1	4	5	5	0	0	0	0	0	1	0	18	21	5	12	11	10	0	2	0	0	1	2	4	0	0	0	0	1	0	0	0	0	0
Asb11	6	10	8	7	3	2	2	7	64	50	57	49	68	52	0	1	2	0	0	0	115	117	111	126	129	107	2	0	0	0	0	1	126	128	112	141	104	136	40	36	36	55	49	41	99	93	89	101	101
Utrn	32	40	53	5	3	2	2	4	0	2	0	0	0	1	0	0	0	0	0	0	0	3	0	0	10	0	1	1	0	0	0	0	19	24	19	17	12	19	1	0	0	0	0	0	0	0	2	0	0
Asb2	2	3	0	10	6	10	6	14	98	83	85	85	113	77	0	0	0	0	0	0	146	143	145	154	151	138	3	2	10	6	5	3	147	155	145	158	149	151	71	55	62	79	65	53	140	129	139	144	135
Cnppd1	11	14	5	14	14	13	8	11	1	0	0	0	0	0	3	4	3	2	0	2	4	0	0	0	0	0	3	1	4	7	5	1	0	0	0	0	0	0	1	0	0	0	0	0	2	0	0	0	4
Foxs1	4	7	0	7	1	0	3	1	3	0	4	1	0	0	0	1	5	0	0	0	0	2	0	0	0	0	10	0	0	1	0	0	0	10	0	0	0	0	3	3	4	5	9	3	12	0	0	10	0
Limch1	13	2	8	0	0	0	0	0	8	9	4	6	9	7	0	0	0	0	0	0	24	22	27	20	11	16	1	0	0	0	0	1	15	17	18	19	9	17	17	6	17	17	12	8	14	6	12	16	12
Specc1	3	4	1	0	1	0	0	0	0	1	1	0	0	1	3	4	6	2	1	4	0	2	1	2	5	0	24	19	13	16	21	16	10	17	3	11	4	0	0	0	0	0	1	1	0	0	1	1	0
Specc1l	11	16	7	1	0	0	1	1	1	6	4	2	4	5	1	0	0	0	0	0	9	15	6	5	11	2	0	0	1	0	0	0	14	10	6	7	9	5	9	11	11	10	8	8	2	0	1	0	0
Tnfrsf1b	4	4	8	0	0	1	0	1	0	0	0	0	0	0	0	0	1	0	1	0	2	8	5	2	3	1	1	0	2	1	2	1	0	1	3	1	1	0	0	0	0	0	0	0	2	1	6	1	2
Asb7	7	30	2	12	17	22	0	2	0	0	0	0	0	0	2	2	3	0	2	2	0	0	0	0	0	0	0	0	0	0	0	0	0	0	0	0	0	0	0	0	0	0	0	1	0	0	0	0	0
Mre11a	18	38	3	0	0	0	0	0	1	6	0	0	9	2	0	0	0	0	0	1	14	29	24	16	22	0	1	6	18	4	10	1	18	39	18	15	19	3	0	0	0	1	1	0	2	0	7	0	0
Ascc1	1	0	0	0	0	0	0	0	0	0	0	0	0	0	6	3	2	0	0	6	0	0	0	0	0	0	11	12	11	11	10	11	0	0	0	0	0	0	0	0	0	0	0	0	0	0	0	0	0
Ascc3	53	92	33	3	0	2	0	0	2	14	24	17	7	21	58	58	65	61	65	64	8	1	0	11	4	7	99	90	66	57	63	63	5	0	0	3	1	0	11	10	4	13	12	27	0	1	1	0	1
Cdc40	11	1	1	5	2	4	0	0	6	5	3	12	4	4	1	0	1	0	0	5	6	6	1	14	2	17	0	0	0	0	0	0	24	24	30	23	1	16	3	0	1	0	0	1	13	11	17	9	17
Ckap5	9	15	11	0	0	0	0	0	2	1	0	1	1	0	11	9	9	6	3	7	0	4	1	2	1	3	0	0	1	0	1	0	2	0	1	1	4	0	8	4	4	8	6	6	0	1	0	1	3
Cpn2	7	7	6	0	0	0	0	2	0	0	0	1	1	0	1	1	2	2	1	1	0	0	0	0	0	1	2	2	2	5	4	5	1	1	2	2	2	2	0	1	1	1	1	0	3	4	1	0	0
Crnkl1	71	84	32	7	9	7	2	1	0	9	4	2	11	4	1	1	0	1	1	0	0	0	0	0	12	1	86	43	50	81	49	112	0	14	0	0	5	1	11	29	9	17	16	15	0	0	0	0	0
Dhx29	27	85	12	0	0	0	0	0	75	70	79	34	72	66	2	0	3	0	0	0	60	56	20	58	56	40	0	0	0	1	3	1	56	62	54	61	54	62	112	145	109	126	121	125	34	13	26	17	23
Dnal1	7	0	4	4	3	3	1	3	0	0	0	0	0	0	16	14	17	16	13	14	0	1	2	0	0	3	1	0	0	0	0	1	1	1	0	0	1	0	3	0	0	0	0	0	2	0	4	0	0
Dqx1	7	8	5	27	14	16	19	12	28	15	30	27	24	29	8	0	4	0	0	5	9	7	16	1	9	7	0	0	0	0	0	0	0	3	5	4	8	7	28	25	33	34	26	27	10	2	5	1	5
Dyrk1a	6	3	1	0	0	0	0	0	29	35	32	30	32	29	0	0	0	0	0	0	25	29	30	35	32	26	0	0	0	0	0	0	31	29	27	32	35	32	31	32	28	26	28	29	26	24	23	25	26
Eif4b	29	42	0	0	0	0	0	0	38	44	55	50	59	45	0	0	0	1	0	0	20	33	35	44	62	46	0	0	0	0	0	0	11	36	21	27	42	40	58	68	61	47	65	72	0	1	0	0	0
Gm5616	105	104	103	0	60	0	2	1	0	28	0	0	2	0	0	0	0	87	10	0	22	0	70	78	0	0	0	0	101	15	14	0	0	75	71	1	0	0	0	0	0	0	0	0	72	0	0	0	3
Gstt1	11	12	10	2	4	2	1	2	4	5	1	2	0	2	2	4	2	3	2	2	11	2	2	2	9	13	0	2	1	1	1	1	7	6	13	2	8	3	4	6	11	3	10	1	15	11	15	10	15
Gstz1	4	3	2	0	3	1	1	4	0	0	0	0	0	0	2	2	2	2	2	2	0	0	0	0	0	0	0	0	0	0	0	0	0	0	0	0	0	0	0	0	0	0	0	0	0	0	0	0	0
Herc3	1	4	0	2	2	1	0	0	12	5	5	3	7	11	27	22	23	20	20	23	6	1	5	7	0	4	1	0	2	1	2	2	1	0	1	0	0	0	25	18	23	29	21	21	9	6	7	26	17
Hnrnpab	9	14	8	50	38	43	14	17	0	0	0	0	0	0	2	0	0	0	1	0	0	0	0	0	0	0	0	0	0	0	0	0	0	0	0	1	0	0	0	0	0	0	0	0	0	0	0	0	0
Igfals	4	3	1	1	10	0	18	13	0	0	0	0	0	0	1	1	1	1	1	1	0	0	0	0	0	0	1	1	1	1	2	1	0	0	0	0	0	0	0	0	0	0	0	0	0	0	0	0	0
Igsf10	16	7	3	1	8	2	6	5	0	1	2	0	0	2	2	0	0	0	0	0	0	0	0	0	2	0	1	4	28	1	24	2	0	0	0	0	0	0	0	0	0	0	0	0	0	1	0	0	0
Lingo4	30	17	0	1	4	1	0	2	0	1	11	0	1	1	0	0	0	0	0	1	0	0	0	0	0	0	0	17	25	7	0	0	0	0	0	0	0	0	0	0	0	1	1	0	0	0	0	0	0
Lrch2	12	12	18	43	18	39	29	31	0	0	0	0	0	0	16	16	18	17	16	15	0	0	0	0	0	0	0	0	1	0	2	0	0	0	0	0	0	0	0	0	0	0	0	0	0	0	0	0	0
Lrch3	19	19	12	2	0	1	0	0	0	0	0	0	0	0	1	0	0	0	0	0	0	0	0	0	0	0	0	0	0	0	0	0	0	0	0	0	0	0	7	4	9	5	1	5	0	0	0	0	0
Lrrc17	12	4	6	3	0	0	0	1	0	0	0	0	0	0	0	0	1	0	0	1	0	0	0	0	0	0	0	0	0	0	0	0	0	0	0	0	0	0	0	0	0	0	0	0	0	0	0	0	0
Lrrc28	8	7	0	4	4	3	2	3	0	0	0	0	0	0	1	1	2	1	1	1	0	0	0	0	0	0	0	0	0	0	0	0	0	0	0	0	0	0	0	0	0	0	0	0	0	0	0	0	0
Lrrc3	4	2	4	0	0	0	0	0	0	0	0	1	3	2	1	1	1	1	1	1	4	4	5	0	2	6	0	0	0	0	0	0	6	4	10	2	1	3	1	1	6	2	1	3	0	1	5	0	3
Lrrc3b	5	1	5	11	5	12	11	10	1	0	0	0	0	0	5	14	17	13	10	10	0	0	0	0	0	0	0	0	0	0	0	2	0	2	0	0	0	0	0	0	0	0	0	0	5	0	0	0	0
Lrrc49	4	4	3	6	4	4	4	6	0	0	0	0	0	0	18	15	17	15	14	21	0	0	0	0	0	0	0	0	0	0	0	0	0	0	0	0	0	0	0	0	0	0	0	0	0	0	0	0	0
Lrrc59	10	11	50	36	56	48	11	33	0	0	0	0	1	0	0	0	0	0	0	0	0	0	0	0	0	0	0	0	0	0	1	2	0	0	0	0	0	0	0	1	0	0	0	0	0	0	0	0	0
Lrrc8b	6	2	5	23	26	26	27	28	0	0	0	0	0	0	14	11	12	11	14	10	0	1	0	0	5	0	4	1	7	6	7	7	2	1	2	2	0	2	0	0	0	0	1	0	0	0	0	0	1
Lsm2	42	64	70	2	1	1	0	0	0	0	0	0	0	0	4	0	0	20	9	0	0	0	0	57	0	0	49	103	74	13	144	20	1	0	0	0	0	0	1	1	0	0	0	0	0	0	0	0	1
Prkrip1	3	0	1	0	0	0	0	0	0	0	0	0	1	0	0	0	0	0	0	0	0	2	0	2	0	4	3	5	3	6	1	3	3	8	8	0	9	10	0	0	1	0	0	4	0	7	7	0	0
Rbmx2	61	7	3	2	5	7	0	10	0	0	0	0	0	0	1	8	2	10	5	0	0	14	9	8	0	0	27	0	55	0	7	4	0	0	0	0	0	0	0	0	0	0	0	0	0	21	0	0	0
Slit2	6	6	5	2	0	1	1	0	2	0	1	1	1	1	11	9	9	9	8	9	0	0	0	0	0	0	25	19	26	22	27	31	1	2	3	2	0	2	0	1	0	4	1	0	0	1	0	0	0
Slit3	8	3	5	6	3	3	3	3	0	0	0	0	0	0	2	2	2	2	2	2	0	0	0	0	0	0	0	0	0	0	0	0	0	0	0	1	0	0	0	0	0	0	0	0	0	0	0	0	0
Snrpf	98	146	128	36	10	16	15	9	2	28	61	63	52	39	7	4	3	12	6	17	52	11	13	30	51	5	4	22	10	10	9	3	96	71	64	99	59	114	17	21	41	23	10	20	4	0	11	0	0
Strip1	4	1	0	0	0	0	0	0	4	1	1	2	0	1	1	1	1	0	0	4	0	0	0	0	0	0	0	0	0	0	0	0	2	0	0	1	0	0	6	4	3	3	3	4	0	0	0	0	0
Tpbg	15	3	7	0	0	0	1	0	0	0	0	0	0	0	35	31	32	23	36	31	0	0	0	0	0	0	0	0	0	0	0	0	0	0	0	0	0	0	0	0	0	0	0	0	0	0	0	0	0
Tril	6	4	5	3	0	2	2	1	0	0	0	0	0	0	3	1	2	1	3	2	0	0	0	0	0	0	37	35	32	32	36	38	0	0	0	0	0	0	0	0	0	0	0	0	0	0	0	0	0
Tsku	21	23	0	0	0	0	0	0	1	1	0	1	0	1	0	0	0	0	0	0	7	4	0	2	4	4	0	0	0	0	0	0	4	2	5	2	5	2	0	0	0	4	1	0	14	20	13	8	7
Asf1a	2	7	8	1	8	8	2	0	3	1	0	1	6	0	0	0	0	0	0	0	0	1	2	0	0	0	3	6	3	11	11	11	0	4	4	0	0	0	3	3	5	5	0	6	1	1	0	0	0
Asgr2	1	1	1	0	0	0	0	0	0	0	0	0	0	0	0	0	0	0	0	0	0	0	1	0	0	0	1	0	0	0	1	0	0	0	0	0	0	0	0	0	0	0	0	0	0	0	1	0	0
Maz	29	54	34	1	1	1	1	0	12	12	23	18	21	4	3	3	3	1	1	3	25	13	21	21	23	6	0	2	0	1	1	2	48	47	42	51	45	56	6	1	1	1	1	1	6	0	5	0	0
Rad23b	56	22	76	4	1	5	0	0	10	3	1	0	38	1	1	0	0	0	2	1	29	39	27	73	64	8	15	13	9	15	11	45	44	79	56	114	63	56	29	15	26	44	39	14	0	1	1	3	5
Zfp821	29	2	3	2	2	10	1	5	0	0	0	0	0	0	1	1	1	1	0	1	0	0	0	0	0	0	8	5	4	5	8	4	0	0	0	0	0	0	0	0	0	0	0	0	0	0	0	0	0
Zfp84	44	32	64	7	1	1	15	32	0	0	0	0	0	0	21	4	6	1	1	3	2	0	3	18	6	0	22	6	16	7	20	3	3	0	0	0	3	0	0	0	0	0	0	0	0	0	3	0	2
Zkscan17	18	49	2	1	0	1	6	1	20	16	37	25	28	21	1	1	1	1	1	1	9	13	22	14	43	13	10	18	11	8	36	15	23	22	18	14	41	35	19	22	17	14	34	24	12	1	20	3	23
Asic1	1	0	0	1	1	1	1	1	0	0	0	0	0	0	7	8	7	8	7	7	0	8	0	4	0	0	0	0	0	1	0	0	1	0	0	0	0	0	0	0	0	0	3	0	0	0	3	0	2
Asic3	5	0	0	0	0	0	0	0	0	0	0	0	0	0	3	3	4	3	3	3	3	2	0	0	0	0	6	1	0	5	0	0	0	0	3	0	0	0	0	0	0	0	0	0	0	1	3	1	2
Asic2	1	0	0	4	3	2	1	2	0	0	0	0	0	0	5	4	4	4	4	4	1	0	0	0	0	0	2	1	1	2	1	1	4	0	0	0	0	0	0	0	0	0	0	0	0	0	0	0	0
P2rx5	1	0	0	0	0	0	0	0	1	1	1	1	1	1	0	0	0	0	0	0	1	0	0	0	0	2	1	0	1	1	1	0	1	0	2	0	2	0	1	0	1	1	1	1	0	0	1	0	1
Asns	5	0	0	5	4	3	1	2	0	0	0	0	0	0	0	0	0	0	0	0	1	4	2	0	6	1	0	0	0	0	0	0	0	0	3	0	6	0	0	0	0	1	0	0	1	3	5	3	2
Capn2	13	2	0	0	2	0	1	2	0	0	0	0	0	0	2	1	1	1	0	2	0	0	0	0	0	0	5	11	1	0	4	0	0	0	0	0	0	0	1	2	1	2	3	1	0	0	0	0	0
Cebpb	53	53	51	45	49	41	50	54	8	20	11	13	19	20	0	0	0	0	2	0	36	35	38	16	18	26	0	1	1	1	0	0	36	39	33	15	31	24	16	14	23	22	25	20	28	27	33	12	12
Naa25	2	2	0	0	0	0	0	0	2	3	1	1	1	0	0	0	0	1	0	1	2	2	3	2	3	1	4	5	4	3	3	6	4	3	2	3	5	2	0	2	1	2	1	1	0	3	0	0	1
Qrsl1	12	0	1	11	9	10	3	10	7	5	7	2	3	9	2	0	0	0	0	0	7	4	7	2	1	3	0	0	0	0	0	0	7	3	6	1	5	4	4	9	8	7	6	2	12	10	12	11	15
Aspm	1	1	0	1	0	1	1	4	4	15	23	14	7	19	0	0	0	0	1	0	31	48	41	37	29	21	0	0	0	0	0	0	15	10	34	17	24	21	9	10	8	17	17	7	27	33	26	21	17
Aspn	6	7	19	3	3	9	4	5	0	0	0	0	0	0	0	0	0	0	0	0	0	0	0	0	0	0	0	6	24	18	9	21	0	0	0	0	0	0	44	33	17	35	32	22	1	0	0	2	0
Aspscr1	2	4	3	0	0	0	1	1	0	0	0	0	0	0	0	0	0	0	0	0	0	0	0	0	0	0	0	0	0	0	0	0	0	0	0	0	0	0	0	0	0	0	0	0	0	0	0	0	0
Vcpkmt	1	0	0	0	0	0	0	0	0	0	0	0	0	0	0	0	0	0	0	0	1	0	1	2	0	2	0	0	0	1	0	0	1	0	0	0	0	0	0	0	2	2	2	2	0	1	2	0	2
Ythdf2	7	7	8	1	0	1	0	0	0	0	0	0	0	0	0	0	0	2	0	0	0	0	0	0	0	0	0	0	0	1	3	4	0	0	0	0	0	0	0	0	0	0	0	0	0	0	0	0	0
Ass1	2	1	1	0	0	0	0	0	0	0	0	0	0	0	0	0	0	0	0	0	4	3	3	0	4	4	1	1	1	2	2	2	5	3	3	4	4	4	0	0	0	0	0	0	4	3	4	3	3
Asxl3	3	5	1	0	0	0	0	0	0	0	0	0	0	0	3	5	1	4	4	3	0	0	0	0	0	0	0	2	0	1	0	4	0	0	0	0	0	0	0	0	0	0	0	0	0	0	0	0	0
Mbd6	4	8	5	0	0	0	0	0	0	0	0	0	0	0	0	1	1	1	1	0	0	0	0	0	0	0	0	1	0	0	0	1	0	0	0	0	0	0	0	0	0	0	0	0	0	0	0	0	0
Ring1	3	9	3	0	0	0	5	2	0	0	0	0	0	0	0	1	2	2	0	1	1	15	7	13	14	19	0	0	0	2	2	8	0	5	17	1	20	11	0	0	0	0	0	0	9	29	21	19	14
Atad2b	3	5	2	2	4	3	3	4	2	0	8	8	1	8	0	0	0	0	1	0	0	0	0	0	0	0	0	3	0	5	1	1	0	0	0	0	0	0	1	2	1	2	1	2	0	0	0	0	0
Atad3a	1	1	0	0	0	0	0	0	0	0	0	0	0	0	2	1	1	1	1	1	0	0	0	0	0	0	0	0	0	0	0	1	0	0	0	0	0	0	0	0	0	0	0	0	0	0	0	0	0
Atat1	1	1	1	0	0	0	0	0	0	0	0	0	0	0	0	0	0	0	0	0	0	0	0	0	0	0	0	0	0	0	0	0	0	0	0	0	0	0	0	0	0	0	0	0	0	0	0	0	0
Atf3	34	50	4	38	3	56	0	2	0	0	0	0	0	0	0	0	0	0	0	0	71	0	7	0	0	0	46	25	52	54	12	39	134	1	0	8	3	0	76	37	105	18	38	29	0	1	0	0	22
Atf5	3	4	5	0	0	0	0	0	0	0	0	0	0	0	0	0	0	0	0	0	0	0	0	0	0	0	0	0	0	0	0	0	0	0	0	0	0	0	3	1	2	2	2	1	0	0	0	0	0
Cebpa	27	29	23	1	0	0	1	1	13	17	15	6	18	9	1	0	0	1	2	0	12	12	3	0	5	13	0	0	0	0	0	0	2	1	13	0	14	3	0	0	1	1	2	0	43	37	25	27	28
Creb1	9	4	3	5	4	6	5	7	0	0	6	3	0	1	0	0	0	1	1	1	0	0	0	0	0	0	1	1	1	3	2	1	0	0	5	1	2	5	3	5	4	9	9	12	0	0	0	0	0
Dbp	33	35	2	5	4	6	19	21	0	0	12	11	6	12	3	3	3	2	3	5	2	23	25	25	32	26	0	0	0	0	1	0	1	22	19	18	30	30	0	1	1	3	5	4	0	7	17	8	25
Erf	8	7	5	7	0	3	0	3	0	0	0	0	0	0	0	0	0	0	0	0	0	0	0	0	3	0	6	6	8	6	5	10	0	4	0	6	0	0	0	0	0	0	0	0	0	0	1	0	0
Etv1	7	3	1	26	23	25	23	23	0	0	0	0	0	0	0	0	0	0	0	0	0	0	0	2	3	0	1	4	10	7	2	5	0	0	0	0	0	0	0	0	0	0	0	0	0	0	0	0	0
Macrod1	1	1	0	0	0	0	0	0	4	5	5	6	4	5	0	0	0	0	0	0	6	4	5	4	2	3	0	0	0	0	0	0	6	5	5	5	4	4	4	5	5	5	6	5	4	4	3	3	4
Mafb	5	4	6	1	0	2	0	5	0	0	0	0	0	0	0	0	0	0	0	0	0	0	0	0	0	0	0	0	0	0	0	0	0	0	0	0	0	0	0	0	0	0	0	0	0	3	2	0	0
Mafg	2	2	0	0	0	0	0	0	0	0	0	0	0	0	0	0	0	0	0	0	0	0	2	0	2	1	0	0	0	0	0	0	2	0	1	0	1	0	2	1	1	1	1	1	0	1	0	0	0
Meox1	3	1	0	2	1	2	1	2	2	0	0	0	0	0	1	0	0	0	0	0	1	0	0	0	0	0	2	0	0	1	0	1	5	2	0	0	0	0	2	0	2	2	1	2	0	0	0	0	0
Nr2c2	23	36	28	14	11	13	0	1	0	0	0	0	0	0	0	0	0	1	1	0	0	0	0	0	1	0	0	0	1	0	0	0	0	0	0	0	0	0	2	0	0	0	0	0	0	0	0	0	1
Pou2f1	5	15	0	13	16	18	1	2	0	0	0	0	0	0	0	0	0	0	0	0	0	0	0	0	0	0	0	0	0	0	0	0	0	0	0	0	0	0	0	0	0	0	0	0	0	0	0	0	0
Rxra	11	12	6	4	6	3	3	9	0	1	1	1	2	0	0	1	1	1	2	2	1	1	0	4	6	0	0	0	0	0	0	0	8	7	4	8	11	3	2	0	0	0	0	0	0	0	0	0	0
Trps1	22	23	11	0	0	0	0	0	0	0	0	0	0	0	0	0	0	1	2	0	0	0	0	0	0	0	5	2	3	2	1	7	0	0	0	0	0	0	0	0	0	0	0	0	0	0	0	0	0
Ubr1	13	28	11	0	0	0	0	0	13	14	8	8	16	4	0	0	0	0	0	0	11	25	20	25	42	14	0	0	0	0	0	0	6	17	12	16	25	16	1	1	1	1	1	1	8	16	20	10	19
Ubxn7	15	72	47	1	0	2	1	1	19	10	37	23	15	11	0	0	1	0	2	0	0	0	0	0	0	1	0	0	0	0	0	0	10	1	7	2	7	13	34	37	37	22	22	40	0	0	0	0	0
Atf7ip	5	7	2	0	0	0	0	0	0	0	0	0	0	0	0	0	0	0	0	0	0	0	0	1	1	0	0	0	0	0	0	0	0	0	0	0	0	0	0	0	0	0	0	0	0	1	0	1	1
Mbd1	2	2	4	0	0	0	0	0	0	0	0	0	0	0	0	0	0	0	0	0	0	0	0	0	0	0	0	0	0	0	0	0	0	0	0	0	0	0	0	0	0	0	0	0	0	0	0	0	0
Phf11c	20	21	4	20	24	23	26	16	29	35	28	18	28	24	7	4	2	1	4	12	2	5	30	4	2	7	5	13	1	3	1	0	5	22	7	4	33	4	24	21	34	21	7	19	2	1	2	1	21
Atg13	4	3	5	8	13	13	10	16	3	3	3	5	6	1	2	2	3	2	4	2	4	6	9	9	10	9	0	2	2	2	2	0	4	10	12	5	3	3	13	9	10	12	11	10	3	6	7	6	6
Atg7	19	12	6	0	0	0	0	0	0	0	0	0	0	0	0	0	0	0	0	0	36	13	14	9	14	13	0	0	0	0	0	0	13	5	0	10	6	12	3	1	1	1	1	1	13	11	15	5	8
Prkag2	30	30	3	0	6	1	0	2	14	38	43	28	12	2	1	1	1	4	5	1	9	36	56	33	44	36	1	5	8	15	5	14	0	32	18	20	34	9	45	49	52	36	50	44	48	55	57	52	44
Atg14	6	9	12	0	0	0	0	0	0	0	1	0	0	0	0	0	0	0	0	0	0	0	0	0	1	0	2	1	2	4	0	0	0	0	0	0	0	0	0	0	0	1	1	1	0	0	0	0	0
Rb1cc1	3	15	14	10	9	6	7	8	11	8	2	1	22	2	4	1	2	2	1	3	6	23	24	19	22	16	3	6	4	2	0	3	9	31	27	14	15	15	0	0	1	2	0	0	13	18	19	20	18
Atg2b	1	3	1	0	0	0	0	0	0	0	0	0	0	0	0	0	0	0	0	0	0	3	0	0	0	0	0	0	0	0	0	0	0	0	2	0	0	2	0	0	0	0	0	0	0	1	0	0	0
Ulk1	19	37	26	0	0	0	0	1	25	29	26	25	30	14	0	1	1	1	3	1	12	27	28	22	23	26	1	4	4	4	3	4	25	38	32	28	32	34	4	6	4	7	5	4	21	29	26	18	26
Atg3	1	1	2	2	1	0	1	2	0	0	0	0	0	0	0	1	1	1	1	1	0	0	0	0	0	0	1	1	0	1	1	1	0	0	0	0	0	0	0	0	0	0	0	0	0	0	0	0	0
Gabarap	12	22	0	0	0	1	0	0	0	0	0	0	0	0	0	3	3	8	7	2	0	0	0	0	0	0	0	0	0	0	0	0	0	0	0	0	0	0	10	6	10	8	9	14	2	1	1	6	2
Mdp1	1	0	0	0	0	0	0	0	0	0	0	0	0	0	0	0	0	0	0	0	0	0	0	0	0	0	0	0	0	0	0	0	0	0	0	0	0	0	0	0	0	0	0	0	0	0	0	0	0
Nr2c1	13	10	11	12	33	21	0	1	0	0	0	0	0	0	17	25	9	20	8	15	0	0	0	0	0	0	0	0	1	7	14	8	0	0	0	0	2	0	0	2	1	0	1	0	0	0	0	0	4
Pdik1l	2	0	0	0	0	0	0	0	5	4	7	6	6	5	0	0	0	0	0	0	9	10	11	7	11	10	1	1	1	2	1	1	8	8	11	11	9	8	5	2	4	4	4	4	8	4	8	6	8
Sirt5	7	11	0	0	3	0	0	0	0	0	0	0	0	1	4	0	0	0	7	0	0	0	0	1	1	0	0	0	0	0	0	0	0	1	0	1	0	1	5	12	15	18	17	15	0	8	3	23	18
Ube2j2	5	8	3	0	1	1	0	0	24	26	26	22	24	26	0	0	0	0	0	0	14	26	21	16	19	18	0	1	0	0	0	0	28	28	30	32	29	27	21	21	24	20	22	21	19	20	16	14	14
Ubl7	22	11	2	3	3	4	4	5	65	70	75	65	93	67	9	2	4	1	1	6	58	72	67	73	87	57	1	0	2	1	5	0	85	101	72	102	94	85	31	32	40	34	38	32	48	52	48	40	36
Atg9a	1	1	2	0	0	0	0	0	9	7	8	9	10	8	0	0	0	0	0	0	10	9	9	10	10	9	0	0	0	0	0	0	10	11	8	10	11	10	2	3	3	5	2	3	10	6	9	9	9
Atic	5	0	0	17	10	14	9	9	6	0	8	1	3	0	0	4	1	1	5	0	0	0	0	0	2	0	2	0	1	0	0	9	0	5	0	8	0	5	5	1	0	0	0	4	0	0	0	0	0
Bhmt	1	0	0	0	0	0	0	0	0	0	0	0	0	0	0	0	0	0	0	0	0	0	0	0	0	0	0	0	0	0	0	0	0	0	0	0	0	0	0	0	0	0	0	0	0	0	0	0	0
H6pd	2	2	4	0	0	0	0	0	0	0	0	0	0	0	2	2	4	2	4	2	0	0	0	0	0	0	2	3	4	5	2	1	0	0	0	0	0	0	2	0	3	1	0	0	0	0	0	0	0
Mthfd1	2	1	1	0	0	0	1	2	0	0	0	0	0	0	0	1	1	1	3	1	0	0	0	0	0	0	7	5	8	9	9	6	0	0	0	0	0	0	0	0	0	0	0	0	0	0	0	0	0
Bmpr1a	5	12	4	2	3	2	1	0	4	16	10	13	56	2	0	0	1	0	1	0	3	17	15	44	55	5	1	0	6	2	2	8	2	41	18	71	24	18	1	0	0	0	0	0	5	7	16	20	16
Chuk	4	2	1	3	0	2	0	4	140	173	150	170	140	153	105	70	79	60	48	110	108	77	83	86	81	78	0	1	0	0	0	0	156	125	76	130	84	129	99	82	58	61	57	85	41	19	7	6	22
Gstm5	3	1	5	0	1	0	1	1	8	10	18	9	15	11	0	0	0	0	0	0	0	4	2	8	7	3	0	0	3	6	5	1	4	19	14	9	6	13	2	1	2	2	2	3	0	1	0	0	1
Meiob	3	3	12	1	1	1	0	0	22	2	0	15	3	17	0	4	0	4	7	4	8	2	0	14	0	27	4	5	3	4	6	0	0	1	0	2	1	1	18	1	16	6	1	1	1	0	0	0	7
Mgst1	4	4	1	1	1	1	1	1	10	14	13	12	13	10	6	6	6	2	1	6	19	24	17	0	25	35	12	10	9	8	10	15	28	24	36	1	29	23	1	1	1	1	2	1	41	30	28	21	23
Mlh1	7	2	5	43	30	29	27	25	35	2	18	8	11	3	29	3	14	13	19	21	9	4	15	0	0	23	30	38	17	29	22	25	6	1	0	0	37	13	0	0	0	0	0	0	7	3	3	1	1
Pecr	3	4	2	0	0	0	0	0	0	0	0	0	0	0	0	0	0	0	0	0	0	0	0	0	1	0	2	1	1	3	1	1	0	0	0	0	0	0	0	0	0	0	0	0	0	0	0	0	0
Pidd1	3	6	15	53	7	45	5	30	111	236	236	130	274	254	9	6	18	6	19	6	8	69	29	154	4	94	1	2	2	2	2	15	0	10	11	18	30	110	126	423	332	299	307	72	1	162	29	0	26
Ppm1d	7	2	1	1	0	0	1	1	0	0	0	0	0	0	86	70	78	25	45	50	7	3	1	0	0	3	0	0	0	0	0	0	3	7	4	0	9	29	0	0	0	0	0	0	8	0	0	1	0
Psme3	3	3	1	5	13	14	1	5	32	23	28	24	31	34	0	0	0	0	0	0	0	2	0	0	0	0	2	1	1	0	0	1	0	0	2	2	11	1	41	52	46	50	49	45	0	0	0	0	0
Rdh13	1	1	4	0	0	0	0	0	2	0	0	0	0	0	0	0	0	0	0	0	0	0	0	0	0	0	2	0	0	0	0	1	3	0	0	0	0	0	3	3	2	4	1	0	0	0	0	0	0
Rrm2b	1	1	2	0	1	1	0	0	4	3	0	2	8	0	0	0	0	0	0	0	7	7	11	10	12	8	0	0	0	0	0	0	9	6	7	4	10	11	0	0	0	0	0	0	4	7	4	5	9
Smc1b	2	5	21	42	1	8	19	40	9	6	9	6	13	8	0	15	0	9	0	0	16	9	0	26	12	9	57	0	51	3	51	0	16	18	12	21	13	17	9	6	5	0	8	5	26	17	6	15	13
Tti1	1	8	4	7	9	9	1	1	20	24	32	26	20	20	0	0	0	0	0	0	20	24	21	23	24	27	1	1	0	2	0	2	26	28	28	36	31	29	16	19	19	13	16	14	20	19	16	15	15
Xpa	19	19	7	30	11	22	0	2	8	0	0	0	5	0	0	0	0	0	0	0	39	0	20	0	1	1	1	1	0	0	1	1	21	57	12	0	16	3	0	0	0	1	0	0	51	16	14	1	15
Xrcc2	1	1	0	1	1	3	1	1	1	2	0	1	1	1	0	0	0	0	0	0	14	11	11	11	15	5	0	0	0	0	0	0	9	12	5	9	1	9	0	0	0	0	0	0	4	3	6	1	0
Atmin	2	2	2	0	0	0	0	0	21	21	23	25	25	21	1	1	3	1	0	3	23	20	18	22	26	22	3	1	2	2	1	1	23	23	20	23	25	22	14	12	11	13	13	10	21	15	17	16	20
Atp5a1	1	0	0	5	3	3	3	3	46	49	54	48	44	51	1	0	0	0	1	0	34	30	42	9	5	23	5	2	6	7	5	3	25	16	37	3	29	10	38	41	51	55	50	46	51	57	59	54	61
Atp5g2	10	10	8	0	0	0	0	0	0	0	2	1	1	0	0	0	0	0	0	0	0	0	0	0	0	0	0	0	0	0	0	0	0	0	1	0	1	1	0	0	1	1	1	1	0	1	1	0	0
Atp5g3	1	1	1	0	0	0	0	0	5	3	5	2	2	4	0	0	0	0	0	0	0	0	0	0	0	0	0	0	1	1	0	0	0	0	0	0	0	0	2	2	2	4	3	2	4	5	8	5	5
Atp5o	1	1	1	2	4	2	4	2	35	33	38	33	31	33	1	0	0	0	0	0	29	25	30	10	10	21	0	0	0	0	0	0	19	29	33	11	28	22	28	26	29	32	29	28	31	36	40	29	30
Atp6ap2	2	0	2	0	1	1	1	1	13	11	16	13	11	9	3	3	3	3	3	3	13	13	14	14	16	15	0	0	0	0	0	0	12	15	19	13	22	19	0	0	0	0	0	0	19	26	25	15	21
Atp6v0c	5	7	4	3	7	5	1	5	0	0	0	0	1	0	15	10	12	9	10	9	0	0	0	0	1	0	25	27	30	30	19	26	0	1	0	0	0	0	0	0	0	0	0	0	0	0	0	0	0
Atp6v0d1	6	3	2	0	1	1	0	0	0	0	0	0	0	0	12	7	8	5	7	11	4	1	1	6	1	1	0	0	4	4	0	0	1	0	0	1	0	0	0	0	0	0	0	0	20	16	14	14	12
Atp6v0d2	2	1	0	5	1	1	2	2	21	15	12	6	12	9	0	0	0	0	0	0	4	15	1	11	5	18	17	15	20	27	18	19	2	14	8	1	4	21	19	17	15	17	16	15	4	31	16	0	0
Oxa1l	4	5	4	1	1	1	1	3	5	4	14	6	6	8	0	0	0	0	0	0	0	1	2	0	0	0	0	0	1	1	1	0	0	0	3	0	2	0	6	7	10	10	9	10	0	2	9	2	4
Ptcd1	4	2	2	0	0	4	3	0	1	2	4	1	3	7	1	1	0	0	0	1	0	2	0	2	0	0	6	7	9	10	6	6	1	0	0	2	0	0	2	1	1	9	7	4	0	0	13	1	0
Triap1	2	2	0	2	4	2	0	2	0	0	0	0	0	0	0	0	0	0	0	0	0	0	0	0	0	0	0	0	0	0	0	0	0	1	1	0	0	0	0	0	0	0	0	0	0	0	0	0	0
Atp6ap1	1	0	1	3	5	5	1	4	0	0	0	0	0	0	2	0	0	0	0	2	0	0	0	0	0	0	9	10	13	20	10	3	0	0	0	0	0	0	0	0	0	0	0	0	0	0	0	0	0
Gm10175	9	7	7	0	0	0	0	0	0	0	1	1	0	0	0	0	0	0	0	0	1	1	1	2	1	2	0	0	0	0	0	0	1	2	1	1	1	2	0	1	1	3	1	2	1	1	1	0	0
Cers2	1	0	1	0	1	1	2	1	5	3	4	3	5	4	0	0	0	0	1	0	1	1	1	0	2	1	0	0	0	0	0	0	5	3	3	3	4	4	1	0	0	3	2	1	2	2	3	3	2
Lhpp	5	4	3	0	0	0	0	0	0	0	0	0	0	0	0	0	0	0	0	0	0	0	0	0	0	0	8	8	13	8	8	7	0	0	0	0	0	0	0	0	0	0	0	0	0	0	0	0	0
Atp6v0e2	2	0	0	0	0	0	0	0	0	0	1	1	1	0	3	2	2	2	3	3	0	0	0	0	0	0	0	0	0	0	0	0	0	2	1	2	1	1	0	0	0	0	0	0	0	1	1	0	0
Atp6v1g2	2	0	0	0	0	0	0	0	0	0	0	0	0	0	9	8	8	9	9	10	0	0	0	0	0	0	0	0	0	0	0	0	0	0	0	0	0	0	0	0	0	0	0	0	0	0	0	0	0
mt-Atp8	2	1	0	0	0	0	0	0	0	0	0	0	0	0	1	0	0	0	0	0	1	0	0	0	1	1	0	0	0	0	0	0	0	0	0	0	0	0	0	0	0	0	0	0	1	2	2	2	2
Atp6v1b2	2	1	1	1	4	2	1	1	0	0	0	0	0	0	44	41	41	35	34	41	0	0	0	0	0	0	22	30	47	39	33	28	0	0	0	0	0	0	0	0	0	0	0	0	0	0	0	0	0
Atp7a	1	2	3	5	3	3	0	1	0	0	0	0	0	0	0	0	0	0	0	0	0	0	0	0	0	0	0	0	0	0	0	0	0	0	0	0	0	0	0	0	0	0	0	0	0	0	0	0	0
Atp7b	1	2	2	3	3	1	2	2	2	6	1	0	5	2	0	0	0	0	0	0	8	10	10	1	8	5	0	0	0	0	0	0	2	6	6	7	10	4	2	2	1	2	3	3	5	13	9	9	4
Atp8a2	3	0	0	0	0	0	0	0	0	0	0	0	0	0	4	3	4	5	5	5	0	0	0	0	0	0	2	0	0	0	0	1	0	0	0	0	0	0	0	0	0	0	0	0	0	0	0	0	0
Fxyd2	1	0	0	0	0	0	0	0	0	0	0	0	0	0	0	0	0	0	0	0	0	0	0	0	0	0	13	14	10	10	12	17	0	0	0	0	0	0	0	0	0	1	0	1	0	0	0	0	0
Trip12	5	24	6	1	0	1	0	0	24	19	2	2	24	3	0	0	0	0	0	0	14	31	16	22	57	11	0	0	0	0	0	0	20	18	14	26	28	14	7	2	6	8	3	1	4	8	17	12	9
Ccdc186	7	7	2	0	0	0	1	1	0	0	0	0	0	0	0	0	0	0	0	0	0	2	0	3	3	0	0	0	0	0	0	0	0	0	0	5	2	0	1	1	1	1	1	1	0	0	0	0	0
Dclre1a	11	12	1	4	7	7	0	1	7	1	3	5	6	11	0	0	0	0	0	0	1	0	6	6	6	5	0	0	0	0	0	0	14	3	7	3	7	8	2	2	1	4	9	1	2	4	0	0	3
Efr3b	2	2	2	0	0	0	0	0	1	0	1	0	0	0	3	2	3	2	3	3	1	1	0	0	0	1	0	0	0	0	0	0	0	0	0	0	0	0	2	2	3	4	2	4	1	0	0	1	0
Eif4ebp3	4	4	0	0	0	0	0	0	1	0	0	0	0	0	0	0	0	0	0	0	0	0	0	0	0	0	0	0	0	0	0	0	11	0	0	0	0	1	0	0	0	0	0	0	0	0	0	0	0
Kank4	18	23	27	1	0	1	0	0	0	0	0	0	0	0	4	1	1	1	1	2	0	0	1	6	0	0	8	5	2	4	4	3	0	0	0	0	0	0	0	0	0	0	0	0	0	0	0	0	0
Lama2	6	6	9	1	0	0	1	0	2	0	1	1	3	2	0	0	0	0	0	0	2	2	3	5	0	5	0	0	0	0	0	0	0	0	1	3	1	3	6	0	6	2	1	0	1	0	0	0	0
Med13l	9	9	3	0	0	0	0	0	0	1	1	1	1	1	8	5	5	1	5	6	1	2	1	5	5	2	0	0	0	0	0	0	1	2	1	1	2	1	0	0	0	0	0	0	1	1	1	1	1
Mllt3	16	7	8	2	0	1	1	0	29	20	24	29	36	23	0	0	0	0	0	0	33	34	32	47	44	45	1	1	3	2	1	4	37	40	35	47	41	41	7	1	1	6	5	2	29	28	23	28	28
Taf7	25	13	10	0	0	0	4	1	2	2	6	1	9	3	0	0	0	0	0	0	0	2	0	8	0	0	28	28	21	23	26	21	0	0	0	1	0	0	2	5	8	13	14	8	0	0	0	0	0
Zfp521	39	39	55	2	1	0	3	2	1	0	1	1	2	1	12	11	12	9	9	10	27	20	21	33	31	33	0	0	1	1	0	1	37	28	19	33	33	37	0	0	0	0	0	0	30	17	27	17	19
Ctps	10	9	4	14	5	12	0	5	0	0	0	0	0	0	0	1	1	2	1	0	0	0	0	0	0	0	0	0	0	0	0	0	0	0	0	0	0	0	0	0	0	0	0	0	0	0	0	0	0
Dhx15	4	16	10	2	2	0	3	3	23	19	32	33	30	23	1	1	4	5	5	2	20	5	9	4	5	9	21	20	7	28	11	33	19	20	38	19	8	36	20	15	19	16	30	21	7	8	7	3	8
Drg2	2	2	0	0	0	0	0	0	0	0	0	0	0	0	0	0	0	0	0	0	0	0	0	0	0	0	0	0	0	0	0	0	0	0	0	0	0	0	0	0	0	0	0	0	0	0	0	0	0
Dynll1	21	19	1	0	0	0	0	0	0	0	0	1	1	0	2	2	0	0	0	0	0	0	0	18	12	6	0	0	0	0	3	0	2	0	0	1	0	3	1	0	0	0	3	0	18	5	8	24	24
Erh	6	10	8	0	0	0	0	0	0	0	0	0	0	0	0	0	0	0	0	0	0	0	0	0	0	0	3	0	0	0	0	0	0	0	0	0	0	0	0	0	0	0	0	0	0	0	0	0	0
Etfb	4	5	0	1	1	1	1	1	0	1	1	0	1	1	0	0	0	0	0	0	0	0	0	0	0	0	2	5	8	10	8	1	0	0	0	0	0	0	2	6	7	9	10	7	0	1	1	0	0
G6pdx	1	0	0	24	24	26	15	19	10	12	8	12	8	13	4	4	3	6	6	4	22	29	24	4	25	19	0	0	0	0	0	0	2	16	19	0	26	11	6	5	7	7	8	9	38	31	30	27	25
Hnrnpa0	36	44	77	103	102	89	87	69	0	0	15	1	0	7	106	79	75	73	86	102	0	0	0	0	0	0	141	156	134	169	136	130	0	0	0	0	0	0	51	51	44	48	58	64	0	0	0	0	0
Ilf2	8	17	6	0	1	1	1	1	0	0	0	0	0	0	1	0	0	0	0	0	0	0	0	1	0	3	21	2	8	13	14	17	0	0	0	1	4	0	0	0	0	1	0	0	0	0	0	1	0
Mcm4	1	0	0	0	0	0	0	0	0	1	0	1	0	1	0	0	0	0	0	0	8	0	2	3	4	0	0	0	0	0	0	0	8	0	0	16	0	7	2	1	1	1	1	2	9	1	1	11	7
Mlf2	4	2	1	1	2	2	1	1	5	7	8	6	9	6	1	0	0	0	0	0	6	9	10	10	11	7	2	2	3	3	2	2	11	14	11	17	15	13	1	1	2	2	2	2	3	2	8	2	3
Rp9	6	9	0	2	2	3	0	1	3	1	2	1	3	1	0	0	0	0	0	0	0	0	0	0	0	0	0	0	0	0	0	0	1	0	0	0	1	2	1	3	3	2	2	3	0	0	0	0	0
Surf4	4	3	4	3	3	3	0	1	0	0	0	0	0	0	1	1	1	2	1	1	0	0	0	0	0	0	0	0	0	0	0	0	0	0	0	0	0	0	0	0	0	0	0	0	0	0	0	0	0
Zc3h18	6	4	11	1	1	1	0	1	0	0	0	0	0	0	0	0	0	0	0	0	0	0	0	1	2	0	0	0	0	0	1	0	1	0	0	1	0	0	1	0	1	0	0	0	0	0	0	0	0
Npas2	25	15	0	0	0	0	0	2	0	0	0	0	0	0	1	2	0	3	5	0	0	0	0	0	1	0	13	9	0	4	1	0	0	0	0	0	0	0	1	0	0	0	0	0	0	0	0	0	0
Per2	7	8	0	11	11	13	3	10	1	3	0	0	0	0	0	0	0	0	0	0	0	0	0	0	0	0	0	0	0	1	0	0	0	0	0	5	0	0	1	0	0	3	0	0	0	0	0	0	0
Rc3h2	8	10	8	0	0	0	0	0	1	0	0	0	1	0	0	0	0	0	0	0	9	6	8	7	9	7	0	0	0	0	0	0	4	2	0	3	5	2	0	0	0	0	0	0	7	5	4	3	4
Atxn7l3	1	2	0	8	8	5	3	3	0	0	1	0	1	0	0	1	1	1	0	1	0	5	5	6	4	1	0	0	0	0	1	0	0	1	2	0	3	0	0	0	0	0	0	0	1	4	2	2	4
AU041133	1	3	1	9	8	10	3	7	10	15	13	15	14	12	0	0	0	0	0	0	13	15	14	11	23	15	0	1	0	4	2	1	12	25	18	6	10	13	6	6	6	3	7	6	13	16	10	14	14
Aup1	1	1	1	0	0	0	0	0	0	0	0	0	0	0	0	0	0	0	0	0	0	0	0	0	0	0	0	0	0	0	0	0	0	0	0	0	0	0	0	0	0	0	0	0	0	0	0	0	0
Ptp4a1	3	4	1	3	4	3	1	3	0	0	0	0	0	0	0	0	0	0	0	0	0	0	0	0	0	0	0	0	0	3	3	0	0	0	0	0	0	0	0	0	0	0	0	0	0	0	0	0	0
Auts2	1	1	0	3	2	2	2	2	0	1	0	0	0	0	0	0	0	0	1	0	1	1	0	0	1	0	0	0	0	0	0	1	3	2	1	1	2	3	0	0	0	0	0	0	3	0	0	0	2
Avl9	1	6	2	0	0	0	0	0	19	15	18	21	21	18	0	0	0	0	0	0	26	26	35	22	22	21	0	0	0	0	0	0	32	28	28	26	23	30	22	29	27	28	25	23	28	24	22	15	32
AW146154	1	0	0	27	22	20	17	21	2	9	2	11	2	10	6	6	7	3	6	6	4	0	0	0	5	0	1	10	2	6	3	1	4	0	0	3	2	9	9	6	9	7	5	8	0	0	0	0	0
B2m	4	6	3	0	1	0	0	0	3	3	4	2	5	3	7	6	5	3	4	6	12	9	13	9	12	13	0	0	2	1	3	0	7	11	15	7	10	12	0	1	5	3	3	0	7	11	10	7	12
Klrb1f	13	0	0	0	1	0	0	0	8	0	6	1	6	6	10	11	11	12	12	9	0	8	11	2	8	11	0	1	1	0	0	1	2	8	7	3	8	0	6	3	6	0	5	4	1	1	2	0	12
Lnpep	24	24	15	1	1	1	1	1	0	0	0	0	0	0	1	0	0	0	0	0	0	0	0	0	0	0	0	0	0	0	0	0	0	0	0	0	0	0	0	0	0	0	0	0	0	0	0	0	0
B9d1	2	1	2	0	0	0	0	0	0	0	0	0	0	0	0	0	0	0	0	0	0	0	0	0	0	0	0	0	0	0	0	0	0	0	0	0	0	0	0	0	0	0	0	0	0	0	0	0	1
Babam1	2	2	1	0	0	0	0	0	2	2	5	4	3	4	0	0	0	0	0	0	2	1	1	0	3	0	0	0	0	0	0	0	2	4	2	5	3	2	1	1	2	2	1	1	0	0	0	0	0
Herc2	30	40	22	0	0	0	0	0	21	26	5	12	24	3	0	0	0	0	0	0	36	27	31	20	32	32	0	2	0	0	0	0	32	31	29	25	34	35	0	0	0	0	0	0	25	15	25	17	17
Bag3	1	0	0	366	339	333	186	234	123	63	107	64	108	101	2	3	3	2	1	2	264	220	245	167	68	251	4	1	1	0	0	0	259	111	231	103	114	157	260	219	222	270	256	240	211	157	192	258	251
Baiap2	3	4	1	3	1	2	9	5	32	37	23	27	27	38	0	4	0	4	5	3	49	59	37	38	55	50	16	40	29	26	23	50	49	55	57	41	67	49	16	11	18	15	17	8	59	44	51	39	60
Bard1	6	8	0	5	1	11	3	4	156	21	110	111	87	176	0	0	0	0	0	0	70	227	223	74	114	166	1	0	2	0	4	1	111	215	131	108	32	48	87	54	40	217	11	16	240	22	35	20	104
Baz1b	1	3	43	0	0	0	0	0	0	0	1	1	2	2	0	0	0	4	4	1	0	0	0	0	0	0	24	29	47	170	140	21	0	0	0	2	0	0	0	0	0	0	1	0	0	0	0	0	0
Baz2b	11	23	6	1	0	0	0	0	0	0	0	0	0	0	5	3	3	9	4	2	0	0	0	0	0	0	3	3	5	1	0	0	0	1	0	1	0	1	0	0	0	0	0	0	0	0	0	0	0
Irf2	5	8	13	1	1	1	0	0	0	0	0	0	0	0	0	0	0	0	0	0	0	0	0	0	0	0	0	0	0	0	0	0	0	0	0	0	0	0	0	0	0	0	0	0	0	0	0	0	0
Irf3	11	12	7	7	3	3	0	2	9	4	7	5	5	4	7	2	2	3	5	5	4	1	4	2	3	3	0	0	0	0	0	0	9	4	3	6	3	4	10	8	8	12	9	7	3	1	2	1	1
Bbc3	1	0	0	0	0	0	0	0	0	0	0	0	0	0	0	0	0	0	0	0	0	0	0	0	0	0	1	1	0	1	0	1	0	0	0	0	0	0	0	0	0	0	0	0	0	0	0	0	0
Bcl2a1a	2	0	0	0	4	0	0	0	3	0	3	2	0	1	1	6	8	1	1	1	0	9	9	8	9	0	0	0	6	0	3	0	0	4	0	4	7	7	0	0	0	1	1	1	2	9	7	0	7
Cep350	11	18	10	1	1	1	5	3	0	1	0	0	0	0	0	0	0	0	0	0	5	4	2	4	6	4	0	0	0	0	0	0	5	5	2	4	5	4	0	0	0	0	0	0	5	7	3	8	4
Ift52	3	3	0	3	3	5	9	10	0	0	0	0	0	0	0	0	0	0	0	0	2	4	7	0	0	2	0	0	0	0	1	0	0	0	0	0	0	0	0	0	0	0	0	0	1	3	0	10	5
Bbx	1	0	0	3	1	1	0	1	0	0	0	0	0	0	0	0	0	0	0	0	0	0	0	0	0	0	1	1	1	1	1	1	0	0	0	0	0	0	1	1	1	1	1	1	0	0	0	0	0
BC034090	1	0	0	4	4	6	7	7	0	0	0	0	0	0	13	20	19	14	12	12	0	0	0	0	0	0	46	49	50	43	53	40	0	0	0	0	0	0	1	2	0	1	1	1	0	0	0	0	0
Bcap31	2	3	0	0	0	0	0	0	9	2	3	2	8	8	2	3	4	2	1	2	27	31	24	24	26	29	0	0	0	0	0	0	18	19	18	13	27	21	0	0	0	0	0	0	36	36	36	38	40
Scamp3	4	4	3	0	1	1	0	1	2	3	4	2	3	2	0	0	0	0	0	0	0	0	2	2	3	0	0	0	0	0	0	0	0	6	0	5	3	4	2	2	2	1	2	1	0	0	0	0	0
Bcat1	1	1	0	3	1	3	1	2	0	0	0	0	0	0	19	14	17	16	14	15	0	0	0	0	0	0	25	28	15	11	11	4	0	0	0	0	0	0	0	0	0	1	0	0	0	0	0	0	0
Bckdhb	1	1	0	1	2	1	3	2	0	0	0	0	0	0	1	1	1	1	1	1	0	0	0	0	0	0	0	0	0	0	0	0	0	0	0	0	0	0	0	0	0	0	0	0	0	0	0	0	0
Bcl10	7	3	1	0	0	0	1	3	0	0	0	0	1	0	1	0	6	8	3	3	31	13	63	83	0	1	7	7	19	18	11	18	0	51	24	26	0	2	0	0	0	0	0	0	24	40	41	45	49
Bcl3	13	20	31	24	33	24	13	7	0	2	0	0	1	1	0	0	0	0	0	0	0	6	21	0	0	3	0	0	0	0	0	0	0	4	28	1	1	1	1	0	0	0	0	0	0	18	3	0	0
Usp9x	4	13	6	1	0	2	0	0	4	3	0	0	2	0	0	0	0	0	0	0	13	11	14	19	20	11	0	0	0	0	0	0	20	13	11	18	17	16	0	0	0	0	0	0	5	4	3	3	4
Bcl11a	1	1	0	0	0	2	0	0	29	8	8	15	20	21	0	0	0	0	1	0	17	4	42	3	3	8	25	24	18	23	17	13	19	6	19	7	14	9	0	4	9	0	3	3	8	17	15	0	7
Slc25a10	2	0	0	0	0	1	0	0	6	4	5	3	9	3	0	0	0	0	0	0	6	7	4	0	9	5	2	2	4	2	2	2	2	4	4	0	9	4	0	1	1	1	2	1	5	6	9	4	6
Ccnd2	7	5	2	100	69	83	79	86	0	25	3	0	3	4	1	1	1	1	1	1	15	28	13	2	36	21	11	12	20	12	20	10	2	15	16	0	44	6	0	2	1	0	2	0	5	32	26	32	37
Cul4a	30	12	0	25	31	32	59	75	12	21	8	15	16	3	3	1	1	2	2	0	11	11	12	7	25	5	9	7	2	8	4	10	15	21	13	30	19	10	7	8	5	9	5	11	0	0	0	0	0
Bcl9l	1	1	0	0	0	0	0	0	0	0	0	0	0	0	0	0	0	0	0	0	0	0	0	0	0	0	0	0	0	0	0	0	0	0	0	0	0	0	0	0	0	0	0	0	0	0	0	0	0
Bcor	2	3	0	2	3	1	0	5	8	8	4	2	5	5	14	16	14	3	4	5	2	5	5	0	5	1	0	0	0	0	0	0	6	6	5	1	0	1	8	5	5	3	4	3	2	2	0	2	2
Bdp1	1	4	1	0	0	0	1	0	0	0	0	0	0	0	0	0	0	0	0	0	0	0	0	0	0	0	0	0	0	0	0	0	0	0	0	0	0	0	0	0	0	0	0	0	0	0	0	0	0
Zbtb43	9	7	0	24	5	10	43	56	0	0	0	0	0	0	8	22	6	5	13	17	19	0	1	3	5	0	2	6	0	0	2	0	1	0	0	1	1	2	0	0	0	0	0	0	1	0	0	0	0
Bet1l	2	2	0	1	5	2	2	0	1	1	0	0	3	0	2	3	3	1	1	3	6	2	8	2	15	34	0	0	0	0	0	0	3	10	1	5	0	7	0	0	0	0	0	0	5	2	2	0	4
Bhlhe22	1	1	1	2	2	2	1	2	0	0	0	0	2	0	5	4	5	5	8	5	1	0	0	0	0	0	0	0	0	0	0	0	0	0	0	4	0	0	2	0	0	0	1	0	0	3	3	0	2
Zfp407	16	21	11	1	3	1	3	3	2	0	1	1	2	1	0	0	0	0	0	0	0	0	0	0	0	0	0	1	3	1	1	0	0	0	0	0	0	0	0	0	0	0	0	0	0	0	0	0	0
Bhlhe40	1	8	6	0	0	0	0	0	15	30	24	18	15	22	0	0	0	0	0	0	13	35	36	47	55	15	0	0	0	0	0	0	13	20	8	24	43	9	2	1	1	3	4	1	3	9	14	11	27
Bhlhe41	2	0	0	3	3	4	4	3	14	20	26	22	29	26	19	23	25	23	24	19	30	44	49	67	55	39	0	0	0	0	0	0	25	34	40	46	47	31	0	0	0	5	7	3	19	24	35	40	30
Bicd1	5	3	6	0	0	0	0	0	0	0	0	0	0	0	0	1	1	2	2	1	0	0	0	0	0	0	2	2	2	2	4	4	0	0	0	0	0	0	0	0	0	0	0	0	0	0	0	0	0
Birc2	1	0	0	5	0	12	2	0	0	0	0	0	0	0	19	9	8	15	23	27	0	0	0	0	0	0	6	12	13	39	31	23	0	0	0	0	0	1	0	0	0	0	0	0	0	0	0	0	0
Bmpr1b	3	12	12	53	6	17	12	15	0	2	2	1	13	1	8	9	9	11	7	9	49	57	34	53	18	45	108	113	42	91	60	74	4	47	20	34	3	31	56	33	32	58	49	36	0	0	0	5	1
Casp12	3	2	3	41	36	37	49	39	0	0	0	0	0	0	6	7	7	3	3	4	0	0	0	0	0	0	15	32	43	28	48	13	0	0	0	0	0	0	8	0	1	7	1	0	0	0	0	0	0
Casp6	1	1	1	1	0	0	0	1	16	37	17	15	36	21	1	1	2	1	1	1	41	54	47	42	41	45	0	0	0	0	0	0	37	39	33	40	31	42	7	9	13	12	17	6	24	27	26	20	21
Csk	11	4	8	14	17	12	15	21	19	49	64	36	30	39	33	23	5	5	4	15	82	130	113	100	120	128	1	3	0	0	1	0	35	133	143	102	76	110	11	10	11	34	9	10	75	175	148	88	148
Dhx58	2	4	6	27	32	27	37	40	1	6	11	10	17	1	0	0	0	0	0	0	27	50	30	10	28	58	2	0	7	1	2	0	22	40	33	10	19	22	13	6	28	15	9	14	28	5	2	14	40
Epha7	1	1	1	1	1	2	1	1	1	0	0	0	1	0	90	89	82	90	121	70	0	0	0	0	0	0	3	20	0	0	0	0	0	0	0	0	0	0	21	28	7	12	44	19	0	9	4	0	0
Ephb3	2	10	11	21	20	28	16	25	0	0	0	0	0	0	54	60	42	65	65	66	0	1	1	0	1	0	1	2	3	0	1	2	0	0	0	2	0	0	0	0	0	0	0	0	0	7	0	0	0
Ern1	1	0	16	306	281	265	257	279	0	0	0	0	0	0	7	6	10	10	5	12	6	7	1	42	22	7	1	1	0	1	0	1	10	25	8	50	0	9	4	2	2	2	1	2	0	0	0	0	0
Fbxo24	1	7	1	5	5	5	11	3	0	0	3	0	0	0	6	11	5	9	10	3	0	0	1	5	3	0	0	6	11	1	0	0	0	0	0	0	0	0	0	0	0	0	0	0	0	6	1	0	0
Fmod	3	5	4	1	7	0	0	0	99	56	46	44	64	61	109	83	82	70	69	90	105	92	74	96	63	81	0	0	0	0	0	0	64	84	65	80	60	66	32	8	8	36	13	5	30	0	0	24	0
Gins2	1	0	0	0	0	0	0	0	0	6	2	3	0	0	0	0	0	0	0	0	0	9	0	10	9	0	0	0	0	0	0	0	1	8	12	0	2	14	0	0	2	2	0	5	11	7	0	12	5
Gys1	1	1	1	0	0	0	0	0	18	14	19	13	19	17	0	0	0	0	0	0	32	25	27	27	23	28	1	0	2	0	1	2	25	23	28	21	27	20	19	20	24	23	24	20	25	31	28	32	29
Gys2	6	7	3	0	1	0	2	1	2	2	2	0	2	0	4	1	1	0	2	2	1	0	5	0	4	4	0	0	0	0	0	0	0	0	0	0	0	0	1	1	2	1	1	2	1	2	0	0	0
Htra1	5	5	4	5	0	5	0	0	0	0	0	0	0	0	3	1	2	0	1	1	0	0	0	0	0	0	4	7	9	4	1	5	0	0	0	0	0	0	0	0	0	1	0	0	0	0	0	0	0
Ifih1	2	1	3	0	0	1	0	0	8	11	19	9	14	16	2	2	5	0	1	3	24	34	27	22	33	45	0	0	1	0	0	0	18	29	36	20	21	24	16	14	21	16	18	13	21	20	36	22	20
Invs	7	2	0	2	0	2	0	0	133	152	140	125	135	108	8	7	7	13	27	12	77	102	122	101	77	91	0	2	1	0	0	0	99	91	62	62	115	85	132	101	123	96	110	102	55	32	56	33	70
Klhl29	3	1	1	16	15	14	13	14	0	0	0	0	0	0	2	4	5	5	4	4	0	0	0	3	1	3	0	0	0	0	0	0	0	0	0	0	0	0	0	0	0	0	0	0	0	0	0	0	0
Klhl38	1	2	0	1	1	1	1	3	5	6	9	6	6	5	0	0	0	0	0	0	17	14	18	16	11	14	0	0	1	0	0	0	15	12	12	14	11	10	8	10	9	11	9	9	13	10	11	11	10
Klhl7	2	2	8	0	0	0	0	0	19	14	10	2	12	6	0	0	0	0	0	0	8	22	20	20	23	14	0	0	0	0	0	1	2	28	17	8	6	10	1	3	4	5	3	0	1	12	12	5	9
Klhl8	8	4	2	0	0	0	0	0	15	15	14	20	19	9	0	0	0	0	0	0	24	20	26	26	27	28	0	0	1	1	0	1	30	33	29	34	28	31	0	0	0	0	0	0	22	9	16	10	11
Ksr1	2	9	0	4	2	4	0	0	87	110	86	110	107	76	4	5	5	5	5	5	213	225	225	213	219	202	1	0	2	0	0	0	208	218	205	230	213	225	12	9	10	15	16	16	209	230	209	186	205
Lgr6	10	12	0	0	1	0	1	1	0	0	0	0	0	0	4	2	2	6	13	0	8	0	0	0	0	0	0	0	0	0	0	0	9	0	0	18	1	0	0	0	0	0	0	0	8	0	1	0	0
Lrrc39	5	2	0	1	4	4	4	3	45	40	47	43	50	42	0	2	5	4	1	0	73	72	78	73	64	65	12	19	13	4	12	54	66	63	63	59	73	63	56	57	67	79	74	64	67	72	72	77	72
Lrrn1	5	4	21	66	36	23	66	23	17	6	16	12	9	18	11	13	17	15	11	13	4	1	24	0	0	8	1	6	4	5	1	5	0	0	4	0	0	0	55	42	54	69	55	49	0	2	4	6	4
Med31	3	4	16	0	0	2	0	0	0	0	0	0	0	0	0	0	0	0	0	0	0	0	0	0	0	0	13	4	17	27	35	32	0	0	0	0	0	0	0	0	0	0	0	0	0	0	0	0	0
Nfkbib	30	28	34	19	32	24	9	14	75	94	82	70	104	88	1	0	0	0	0	3	67	98	96	47	69	71	3	7	8	5	13	4	88	122	126	121	96	126	70	70	70	79	91	79	48	55	44	21	35
Nudt12	4	2	2	1	1	1	1	2	0	0	0	0	2	0	9	4	2	4	3	6	1	1	2	0	2	3	0	0	0	0	0	0	4	0	0	0	0	0	0	2	1	0	2	2	0	0	0	0	0
Nup210l	5	2	0	0	1	0	0	1	0	19	2	8	22	2	0	0	0	0	0	0	0	0	2	4	2	0	0	0	1	8	0	0	0	0	0	1	4	1	0	0	0	0	0	0	0	0	0	0	12
Ogn	3	8	12	1	1	0	0	0	0	0	0	0	0	0	3	2	3	2	0	2	0	0	0	1	0	0	0	0	0	0	0	0	0	0	0	0	0	0	0	0	0	0	0	0	0	0	0	0	0
Otub2	2	1	1	1	0	0	1	2	5	12	1	5	1	0	1	1	1	1	1	1	14	17	10	18	25	20	0	0	0	0	2	0	16	27	15	24	26	26	0	0	0	0	0	0	17	17	23	20	18
Pea15a	5	2	1	2	2	2	0	2	0	0	0	0	0	0	56	51	52	57	50	54	1	1	0	0	6	5	0	0	0	0	0	0	0	15	7	10	4	9	0	0	0	0	0	0	0	5	6	5	9
Pex1	11	7	3	3	2	4	0	1	49	71	68	78	86	68	7	7	7	3	3	7	3	3	2	15	36	20	0	0	0	0	0	0	10	27	1	34	24	38	6	4	5	23	19	7	1	0	0	0	0
Pex12	4	3	1	1	1	1	0	1	0	0	1	0	1	0	1	1	1	1	1	1	1	0	2	0	1	0	0	0	0	0	0	2	0	0	1	2	3	0	4	3	5	0	3	0	0	0	0	0	0
Pfn4	3	0	0	0	0	0	0	0	0	0	0	0	2	0	3	5	9	9	12	7	0	0	19	0	0	7	0	1	1	0	1	0	0	0	0	0	6	0	53	50	47	53	37	49	0	2	0	0	15
Plk2	4	23	6	9	0	2	0	0	0	0	0	0	0	0	3	15	5	7	3	12	1	2	0	1	25	0	0	0	4	2	4	0	19	52	101	116	24	15	0	0	0	0	0	0	0	0	0	0	0
Ppif	8	18	1	82	52	46	84	35	8	0	6	2	0	25	108	70	60	20	0	65	0	0	0	0	0	0	0	0	3	1	1	2	0	0	0	0	0	0	0	2	2	0	0	1	0	1	0	0	14
Ppil2	2	2	2	1	0	0	0	0	17	1	25	19	38	38	30	5	39	20	33	37	61	53	29	50	76	56	58	22	18	50	36	15	63	22	19	47	36	56	30	7	18	33	17	21	60	73	74	67	65
Prdx4	1	2	2	3	3	2	0	3	1	3	3	3	10	7	1	2	0	0	1	0	16	10	12	21	18	23	1	1	1	2	1	1	15	15	7	13	12	7	5	2	1	7	4	0	22	14	16	20	22
Rab8a	3	5	1	3	2	2	3	3	46	62	38	59	72	44	0	2	2	2	0	1	138	162	136	135	165	136	1	1	0	0	0	0	140	140	153	138	145	149	9	11	19	25	24	17	118	98	135	113	133
Rnf144a	3	6	0	1	0	0	0	0	0	0	0	0	0	0	0	0	0	0	0	0	0	0	2	0	0	0	0	0	0	0	0	0	0	0	1	0	0	0	0	0	0	0	0	0	0	0	0	0	0
Rnf170	1	0	1	7	3	6	0	0	1	1	0	1	6	0	0	0	0	0	0	0	14	6	4	9	20	7	9	13	12	12	9	12	4	2	3	7	4	5	0	0	0	0	0	0	8	6	6	3	3
Rnf19b	2	0	0	11	11	13	0	0	0	0	0	0	0	0	1	2	3	4	0	1	0	0	0	4	0	2	2	3	5	3	4	7	0	0	0	0	0	0	0	1	1	0	0	0	0	0	0	0	0
Rnf32	1	2	3	0	0	0	0	1	0	0	0	0	0	0	0	0	0	0	1	0	1	2	2	0	4	0	0	0	0	0	0	1	1	0	0	0	0	22	26	1	6	1	2	14	1	0	0	4	0
Rnf5	10	11	7	0	0	0	0	2	0	0	0	0	0	0	2	2	2	2	2	2	0	0	0	0	0	0	18	12	18	12	16	13	0	0	0	0	0	0	0	0	0	0	0	0	0	0	0	0	0
Sharpin	8	7	7	1	2	0	0	0	0	4	2	5	1	0	6	4	5	2	3	4	0	0	0	0	0	0	0	0	0	0	0	0	0	0	0	0	0	1	0	0	0	0	0	0	0	0	1	0	0
Smad3	29	40	2	8	14	18	0	3	4	40	4	20	12	19	2	2	1	1	0	5	222	209	230	136	200	211	1	5	1	3	23	4	282	193	184	216	252	204	46	3	52	15	9	30	239	196	235	186	166
Smad4	36	165	73	0	2	0	0	3	118	212	156	101	157	106	0	0	0	5	0	0	130	194	96	214	241	179	40	43	53	56	59	127	169	255	195	241	229	134	12	61	54	12	26	9	15	27	40	17	27
Smad9	28	0	1	266	258	207	313	302	1	0	1	0	0	1	73	105	60	80	68	58	25	173	83	31	75	122	0	0	0	29	85	17	171	199	1	103	68	140	96	58	5	1	9	7	0	7	2	0	0
Src	4	9	8	10	10	11	16	14	5	12	6	9	8	54	122	153	110	145	143	146	35	103	106	81	64	55	176	106	91	179	158	134	1	10	26	6	14	5	7	26	15	9	11	1	21	65	152	41	34
Stx7	2	2	0	1	0	1	2	1	0	1	1	0	0	0	1	1	3	2	1	1	0	0	0	0	2	0	32	31	25	17	19	12	2	1	0	2	4	2	0	0	0	1	0	0	0	2	0	0	1
Tanc1	22	29	8	2	3	1	3	2	14	32	2	21	19	11	0	0	0	0	0	0	28	39	52	23	44	28	92	77	74	72	92	75	35	74	51	71	15	53	7	2	8	4	6	3	0	0	7	0	0
Traf2	2	6	0	1	0	1	0	7	0	0	0	0	0	0	6	5	7	25	9	22	0	0	0	12	1	0	0	0	0	0	0	0	15	0	0	0	16	0	2	1	1	0	1	0	0	0	0	0	0
Traf4	2	6	1	0	0	0	2	2	2	15	16	1	15	36	4	1	4	0	0	0	24	45	74	14	78	88	94	90	94	104	100	109	28	24	52	26	41	41	13	38	61	50	17	42	60	54	77	54	111
Tysnd1	7	5	3	7	17	11	11	18	0	0	0	0	0	0	0	0	0	0	0	0	0	0	0	0	0	0	7	7	6	10	7	9	0	0	0	0	0	0	0	0	0	0	0	0	0	0	0	0	0
Uba5	2	1	3	0	7	2	0	1	27	34	26	19	31	16	40	32	33	29	27	37	25	16	0	22	7	3	14	29	20	38	36	30	36	2	11	20	18	22	36	19	27	15	16	15	29	18	6	0	0
Usp43	7	2	5	0	0	0	0	0	0	0	0	0	0	0	2	4	1	2	7	3	0	0	7	0	0	2	15	28	11	11	10	15	0	0	0	0	1	0	0	0	0	0	0	0	0	0	0	0	0
Vdr	8	18	11	3	1	3	0	0	0	0	1	1	15	0	2	0	1	1	4	0	1	0	0	2	2	0	148	142	156	150	146	159	7	0	1	0	2	1	0	0	0	1	0	0	4	26	0	0	0
Xrra1	5	0	5	93	90	83	98	85	0	0	0	0	0	0	1	3	7	1	0	23	55	94	63	102	73	86	0	0	0	0	0	0	9	43	61	50	2	49	0	0	0	0	0	33	11	3	0	1	52
Zap70	16	17	4	6	3	6	2	5	19	23	3	28	37	2	6	5	4	4	4	7	7	29	26	17	3	3	10	15	35	57	31	17	4	18	15	33	3	2	5	4	8	3	8	4	1	6	1	3	4
Bmp1	1	1	0	0	0	0	0	0	0	0	0	0	0	0	0	0	0	0	0	0	0	0	0	0	0	0	0	0	0	0	0	0	0	0	0	0	0	0	0	0	0	0	0	0	0	0	0	0	0
Col27a1	16	10	0	3	0	4	8	0	1	2	3	2	1	2	0	0	0	0	0	0	0	0	0	0	0	0	8	5	7	9	3	11	0	0	0	0	0	0	2	1	1	7	1	2	0	0	0	0	0
Bmp2	1	0	0	2	0	0	4	3	0	0	0	0	0	0	0	0	0	0	0	0	0	2	0	0	0	0	6	7	31	1	14	23	0	0	0	3	0	0	0	0	0	0	0	0	0	0	0	2	1
Skil	17	6	6	0	0	0	0	0	0	0	0	0	0	0	0	0	0	0	0	0	0	0	0	3	6	0	2	2	2	5	1	2	1	3	0	15	4	5	0	0	0	2	2	2	0	0	0	0	0
Bms1	1	6	1	11	20	21	6	9	10	15	2	13	14	5	3	6	9	25	17	8	5	29	25	29	24	30	10	3	6	3	6	1	33	12	3	49	37	39	2	7	3	2	1	2	9	0	4	1	3
Bmyc	13	2	22	82	92	71	98	87	4	2	1	4	13	3	69	70	72	68	66	62	24	0	23	34	23	11	15	37	1	13	12	18	64	54	14	113	47	78	10	9	2	9	6	5	4	2	0	2	0
Gstm1	2	2	2	1	2	2	0	0	0	0	0	0	0	0	1	2	1	1	1	2	0	0	0	0	0	0	2	2	2	1	2	2	0	0	0	0	0	0	0	0	0	0	0	0	0	0	0	0	0
Bnip1	2	1	1	16	14	10	6	7	0	0	1	0	0	0	5	5	3	4	4	4	0	0	0	0	0	0	5	5	5	3	3	4	0	0	0	0	0	0	0	0	0	0	0	0	0	0	0	0	0
Nbas	23	26	19	0	0	1	2	2	0	0	0	0	0	0	1	0	0	0	0	0	0	0	0	0	0	0	0	1	1	1	0	0	0	1	2	0	0	1	0	0	0	0	0	0	0	0	0	0	0
Boc	1	0	1	9	10	8	21	20	0	0	0	0	0	0	2	0	0	0	1	0	0	0	0	0	0	0	0	1	0	1	0	0	0	0	0	0	0	0	0	0	0	0	0	0	0	0	0	0	0
Bod1l	1	1	1	0	0	0	0	1	0	0	0	0	0	0	0	0	0	0	0	0	0	0	0	0	0	0	0	0	0	0	0	0	0	0	0	0	0	0	0	0	0	0	0	0	0	0	0	0	0
Boll	3	6	0	25	0	0	0	0	0	0	0	0	0	0	17	7	16	8	22	17	0	0	0	0	0	18	0	0	0	1	0	0	0	0	0	0	0	0	1	12	0	15	0	0	0	0	13	14	0
Bphl	1	1	1	0	0	0	0	0	0	0	0	0	0	0	0	0	0	1	1	0	0	0	0	0	0	0	2	0	1	1	1	0	0	0	0	0	0	0	0	0	0	0	0	0	0	0	0	0	0
Braf	1	28	1	29	16	23	1	2	114	135	153	142	124	155	23	38	34	57	35	20	23	36	24	2	4	24	0	0	0	0	0	0	39	44	58	60	30	90	167	158	137	188	154	147	10	24	21	10	1
Brap	1	1	1	0	0	0	0	0	0	0	0	0	0	0	3	3	3	3	3	2	1	0	0	0	0	0	0	0	0	0	0	0	1	0	0	0	0	1	0	0	0	0	0	0	0	0	0	0	0
Brcc3	2	3	2	45	86	69	36	59	0	0	1	0	0	2	20	12	5	9	9	24	0	0	0	0	0	0	70	126	40	70	57	96	52	0	1	15	7	21	0	1	0	0	1	1	1	0	0	1	1
Brwd3	7	12	2	12	6	11	6	4	3	8	8	12	4	10	0	0	0	0	0	0	0	0	1	0	0	1	1	1	2	5	1	1	0	0	4	0	4	1	13	26	13	13	19	26	0	0	0	0	0
Chd4	4	19	11	24	7	17	12	6	0	0	0	0	0	0	10	3	2	4	3	5	0	0	0	0	0	0	13	21	3	5	25	25	0	0	0	0	0	0	0	0	0	0	0	0	0	0	0	0	0
Clock	30	41	4	0	0	0	1	1	0	0	0	0	0	0	0	2	0	1	1	0	0	0	0	0	0	0	0	0	0	0	0	0	0	0	0	0	0	0	0	0	0	0	0	0	0	0	0	0	0
Cux2	7	6	6	2	0	2	3	4	4	0	1	1	2	2	2	2	2	2	2	3	0	0	0	0	0	0	0	1	0	0	1	1	0	0	0	0	0	0	0	0	0	0	0	0	0	0	1	2	1
D130040H23Rik	8	1	0	1	1	5	1	0	5	7	11	7	7	6	0	0	0	0	0	0	0	0	0	0	0	0	0	0	2	4	1	0	1	1	1	0	0	2	2	1	4	0	0	7	0	1	0	0	0
Dhdds	3	1	4	4	7	4	6	6	0	0	0	0	0	0	1	1	0	0	0	0	1	0	1	0	0	0	3	3	4	2	0	2	2	0	0	0	1	0	0	0	0	0	0	0	0	0	0	0	0
Ep300	4	28	3	20	6	9	6	3	7	24	1	0	10	1	10	10	7	2	5	5	27	33	25	42	84	24	46	56	53	11	17	27	39	58	30	68	64	43	0	0	0	0	0	0	15	17	15	2	6
Fem1c	3	3	4	14	11	17	5	5	0	0	0	0	0	0	8	14	13	10	14	13	0	0	0	0	0	0	0	0	0	0	2	1	0	0	0	0	0	1	0	0	0	0	0	0	0	0	0	0	0
Gapvd1	4	7	9	1	0	0	0	1	0	0	0	0	0	0	1	2	1	2	2	1	0	0	0	0	0	1	25	32	23	26	22	22	0	0	0	0	0	1	1	0	0	0	2	1	0	0	0	0	0
Gli2	6	15	5	0	0	0	0	0	0	0	0	0	0	0	6	6	4	5	7	6	0	0	0	3	0	0	1	0	1	9	9	4	0	0	0	0	0	0	0	0	0	1	0	0	0	0	0	0	0
Gli3	3	8	8	8	1	4	8	4	0	0	0	0	0	0	5	2	3	2	1	4	0	0	0	0	0	0	0	4	5	0	0	1	0	0	0	0	0	0	0	0	0	0	0	0	0	0	0	0	0
Gm14288	21	21	14	0	0	0	0	0	0	0	0	0	0	0	0	0	0	0	0	0	9	6	9	7	1	3	0	0	0	0	0	0	2	4	4	5	1	5	0	0	0	0	0	0	1	1	7	5	0
Gm14308	14	4	0	1	0	0	0	0	0	0	1	0	2	0	0	0	0	0	0	0	0	0	0	0	0	0	0	0	0	0	0	0	4	0	0	0	1	0	0	0	0	0	0	0	1	1	0	1	3
Gm14399	10	4	6	7	1	2	5	5	0	0	0	0	0	0	0	0	0	0	0	0	0	0	0	0	0	0	0	0	0	0	0	0	0	0	0	0	0	0	1	0	0	0	0	0	1	3	3	5	6
Gm14419	17	0	0	0	0	0	0	0	0	0	0	12	0	0	5	0	3	0	3	0	23	0	0	0	0	25	0	2	0	0	0	0	15	10	4	16	17	9	0	0	0	0	0	0	9	4	1	8	0
Gm15446	12	5	0	12	16	13	13	11	0	0	0	0	0	1	3	0	1	0	0	3	0	4	5	3	3	2	3	4	5	6	4	4	0	0	0	0	0	0	0	0	0	0	0	0	1	3	1	3	3
Ikzf2	11	15	0	4	6	5	1	0	0	0	0	0	0	0	2	3	3	3	5	3	0	3	1	7	7	3	1	0	1	1	0	1	3	5	1	4	5	6	0	0	0	0	0	0	3	3	3	3	3
Ikzf4	5	0	0	19	12	10	13	10	0	0	0	0	2	18	22	22	23	23	22	25	2	8	7	0	17	2	8	10	6	7	5	7	0	0	28	0	0	15	4	0	5	16	10	11	0	0	0	0	0
Irf7	8	15	13	1	2	0	0	0	0	12	1	1	1	9	0	0	0	0	0	0	13	24	31	12	12	6	0	0	0	0	0	0	15	17	19	11	17	12	2	1	9	1	3	1	7	3	11	6	4
Kat6a	2	4	2	0	0	0	0	0	0	0	0	0	0	0	1	0	0	0	0	0	0	0	0	0	0	0	0	0	0	0	0	0	0	0	0	0	0	0	0	0	0	0	0	0	0	0	0	0	0
Kat6b	4	4	1	0	0	0	0	0	0	0	0	0	0	0	9	5	5	5	5	8	15	5	8	10	18	15	1	0	0	0	0	1	6	2	1	3	11	5	1	0	0	1	0	0	23	17	19	28	29
Kdm6a	16	29	4	3	6	3	0	0	0	0	0	0	0	0	0	0	0	0	0	0	0	0	0	0	1	0	0	0	0	0	0	0	0	0	0	0	0	0	0	0	0	0	0	0	0	0	0	0	0
Klf1	18	7	1	0	0	0	0	0	0	0	0	0	0	0	0	0	0	0	0	0	0	0	0	0	0	0	0	0	0	0	0	0	0	0	0	0	0	0	0	0	0	0	0	0	0	0	0	0	0
Klf15	25	26	32	0	2	0	2	7	0	1	0	0	0	0	1	1	1	2	3	1	1	3	3	0	2	0	3	5	11	1	1	4	3	6	6	2	0	2	0	0	0	0	0	0	1	1	3	0	0
Klf6	20	18	8	1	0	2	0	0	0	0	0	0	0	0	0	0	0	0	0	0	0	0	0	0	0	0	1	0	1	1	1	0	0	0	0	0	0	0	0	0	0	0	0	0	0	0	0	0	0
Klf8	9	1	0	1	0	0	0	0	2	0	0	0	0	0	0	0	1	0	0	0	0	5	1	0	0	0	0	0	0	0	0	0	1	1	1	3	0	0	0	0	0	0	0	0	0	0	0	0	0
Maml2	1	1	0	0	0	0	0	0	0	0	0	0	0	0	0	0	0	0	0	0	0	0	0	0	0	0	0	0	0	0	0	0	0	0	0	0	0	0	0	0	0	0	0	0	0	0	0	0	0
Maml3	1	1	0	0	0	0	0	0	0	0	0	0	0	0	0	0	0	0	0	0	0	0	0	0	0	0	0	0	0	0	0	0	0	0	0	0	0	0	0	0	0	0	0	0	0	0	0	0	0
Med1	1	1	1	1	1	0	7	2	0	0	0	0	0	0	0	0	0	0	0	0	3	1	0	0	0	0	0	0	0	0	0	0	5	1	0	4	5	0	4	2	2	2	3	2	0	0	1	0	0
Mef2a	4	0	0	0	3	0	0	1	7	4	2	3	8	2	0	0	0	0	0	0	13	9	8	15	13	13	3	3	6	5	5	3	10	11	8	11	9	9	1	0	0	1	1	0	14	6	8	11	9
Mef2c	4	1	0	0	0	0	0	0	15	13	10	14	17	12	0	0	0	1	0	0	21	19	20	20	19	21	2	3	3	2	3	3	21	25	20	21	19	22	12	12	12	17	10	11	20	15	17	18	15
Mettl7a1	1	0	0	0	0	0	0	0	0	0	0	0	0	0	1	1	0	1	1	1	0	0	0	0	0	0	0	0	0	0	1	0	0	0	0	0	0	0	0	0	0	0	0	0	0	0	0	0	0
Mettl7b	4	6	4	3	4	2	6	6	1	0	0	3	2	0	2	2	1	1	0	1	0	0	0	0	1	1	4	2	3	4	4	3	7	0	3	0	4	6	2	2	1	3	3	1	3	1	1	3	0
Nfatc2	3	0	0	0	0	0	1	1	2	2	1	1	1	0	0	0	0	0	0	0	11	7	8	7	9	6	0	1	0	0	1	0	8	3	3	7	3	2	13	9	10	9	11	14	1	2	2	8	4
Nfatc4	10	3	0	18	1	8	8	11	0	0	0	0	0	0	3	1	1	1	2	1	1	0	0	2	0	1	0	2	1	0	0	0	1	0	0	2	1	1	0	0	0	0	0	0	0	0	0	0	0
Nipbl	2	3	3	0	0	0	0	0	0	0	0	0	0	0	0	0	0	0	0	0	0	0	0	0	0	0	0	0	0	0	0	0	0	0	0	0	0	0	0	0	0	0	0	0	0	0	0	0	0
Nr1h4	9	6	5	1	0	0	4	6	12	15	16	24	18	19	1	2	2	2	2	2	8	20	0	0	8	18	7	7	9	7	7	6	36	22	22	22	19	28	12	16	10	19	3	7	34	21	24	18	25
Nsd1	21	40	22	2	2	3	0	0	0	0	0	0	0	0	0	0	0	0	0	0	0	0	0	0	0	0	0	0	0	0	0	0	0	0	0	0	0	0	0	0	0	0	0	0	0	0	0	0	0
Osr1	6	5	5	0	4	0	8	3	3	2	5	7	9	7	0	1	1	1	0	1	13	16	6	10	5	8	0	0	0	0	0	0	13	8	2	10	10	11	0	0	0	1	0	0	2	5	3	1	0
Ppara	10	8	1	11	5	0	8	7	0	0	0	0	0	0	2	2	2	1	2	2	0	0	0	1	5	0	2	1	10	1	4	4	0	0	0	5	1	0	0	2	2	0	0	0	0	0	0	0	0
Prdm4	7	6	7	2	1	3	7	11	11	20	25	28	31	19	0	2	0	2	0	0	10	15	6	23	31	18	0	0	0	0	0	0	20	20	13	34	24	25	13	15	11	10	12	6	6	3	2	1	0
Rest	14	14	8	0	0	0	0	0	0	0	1	1	2	1	0	0	1	0	0	0	0	2	0	0	0	0	7	11	7	9	11	7	2	2	1	2	2	2	0	0	0	0	0	0	1	3	0	4	2
Rfc1	4	11	8	0	0	0	3	1	23	33	44	12	10	17	0	0	0	0	0	0	0	13	3	0	14	1	7	1	4	0	0	9	1	10	1	6	7	0	5	23	18	5	7	7	0	0	0	0	0
Rslcan18	12	1	2	2	0	1	11	8	0	0	23	2	0	0	2	2	2	4	0	12	0	0	0	0	0	1	0	2	0	0	0	1	10	0	0	0	0	5	0	0	0	0	0	0	0	0	0	1	1
Scml2	14	15	13	0	1	0	0	0	0	0	5	0	3	0	0	1	0	0	0	0	0	0	0	0	0	3	0	0	6	0	0	0	0	0	0	5	19	4	0	0	0	4	9	0	0	0	1	14	9
Sh3pxd2b	2	2	0	1	2	1	0	0	0	0	0	0	0	0	6	3	4	4	3	4	0	0	0	0	0	0	0	0	0	0	0	0	0	0	0	0	0	0	0	0	0	0	0	0	0	0	0	0	0
Sirt3	6	8	0	8	6	4	2	1	0	0	0	0	0	0	2	1	0	1	2	1	0	1	0	2	9	0	0	0	1	0	0	0	0	1	0	7	0	0	0	0	0	0	0	0	0	0	0	0	0
Smyd3	4	0	19	3	2	1	0	0	0	1	0	0	0	0	7	4	1	4	3	4	0	1	1	1	1	4	2	2	0	0	0	0	2	0	0	1	10	0	5	4	2	13	0	4	0	0	1	0	0
Sncaip	6	4	9	1	0	0	0	0	1	0	6	0	1	0	8	2	0	2	0	2	0	0	0	0	0	14	45	29	17	31	37	29	0	0	0	0	3	0	0	1	0	0	12	1	27	1	2	59	50
Spopl	22	33	15	12	10	9	14	10	0	0	0	0	0	0	5	4	4	4	4	4	0	0	0	0	1	0	24	22	25	25	23	19	0	0	0	0	0	0	6	3	5	7	4	4	0	0	0	0	0
Srbd1	7	0	0	0	0	0	0	0	7	8	9	8	8	8	0	0	0	0	0	0	13	9	8	9	7	11	0	0	0	0	0	0	12	9	6	13	10	9	4	4	3	5	11	3	6	6	5	5	6
Stag1	7	12	15	2	3	3	1	3	0	0	0	0	0	0	0	0	0	0	0	0	0	0	0	0	0	0	14	12	12	9	8	11	0	0	0	0	0	0	0	1	0	0	0	0	0	0	0	0	0
Tada2a	9	0	0	30	37	19	4	0	0	3	8	18	4	1	0	0	0	2	0	0	41	32	49	71	77	68	18	12	2	8	23	1	66	64	47	73	70	81	0	0	0	0	0	0	53	46	29	28	31
Taf1	11	19	2	0	0	0	0	0	9	5	11	11	12	12	0	0	0	0	0	0	4	3	0	4	0	3	0	0	0	0	0	1	13	7	8	12	6	17	1	0	1	2	0	1	17	11	8	18	4
Taf10	2	3	1	0	0	0	0	0	0	6	6	3	2	4	0	0	0	0	0	0	0	0	0	0	0	0	0	0	1	0	0	0	0	0	0	0	1	0	4	4	8	7	3	5	0	0	0	0	0
Taf2	7	10	3	0	0	0	0	0	0	0	2	3	1	1	0	0	0	0	0	0	1	0	1	11	5	2	10	4	2	5	13	11	3	1	1	3	4	3	0	0	0	0	0	0	2	0	0	2	1
Taf9b	7	9	4	3	4	4	6	7	0	0	0	0	1	0	0	0	0	0	0	0	2	5	4	4	3	2	0	0	0	0	0	0	3	4	0	4	3	3	0	0	0	0	0	0	0	0	0	0	0
Tmf1	4	7	3	0	0	0	0	0	2	1	1	1	2	1	0	0	0	0	0	0	0	0	0	1	2	0	0	0	0	0	0	0	0	1	0	1	1	2	0	0	0	0	0	0	0	0	0	0	0
Tmsb15l	13	21	17	0	0	0	1	1	0	0	0	0	0	0	0	0	0	0	0	0	0	0	0	0	0	0	0	0	0	0	0	0	0	0	0	0	0	0	0	0	0	0	0	0	0	0	0	0	0
Tnks	12	27	22	28	20	15	61	58	0	0	0	0	0	0	95	90	91	97	73	79	0	0	0	0	0	0	29	35	38	42	52	53	2	0	0	0	0	0	0	0	0	0	0	0	0	0	0	0	0
Twist1	2	0	0	1	0	0	0	0	0	0	0	0	0	0	7	2	9	5	7	7	0	0	0	0	0	0	0	0	0	0	0	0	0	7	1	9	0	2	0	0	0	0	0	0	0	0	0	0	0
Ube2e2	15	25	10	0	1	1	0	1	85	85	51	31	85	39	3	2	1	2	2	3	13	22	63	14	24	31	4	6	6	1	14	2	19	19	28	52	90	13	58	10	32	41	29	30	4	22	35	1	0
Ube2l6	5	9	9	0	0	1	1	3	0	6	0	0	0	0	0	0	0	0	0	0	11	1	20	32	26	2	0	2	8	8	12	1	14	27	12	0	14	0	0	0	0	1	1	0	12	0	1	28	16
Vezf1	20	26	11	0	0	0	0	0	35	43	55	57	54	51	4	4	7	3	3	3	69	75	70	87	91	74	0	0	0	0	0	0	76	75	59	70	77	76	8	5	8	10	13	7	58	59	60	59	62
Whamm	2	2	4	0	0	0	0	0	0	0	0	0	0	0	0	0	0	0	0	0	0	0	0	0	0	0	0	0	0	0	0	0	0	0	0	0	0	0	0	0	0	0	0	0	0	0	0	0	0
Zbtb1	5	3	0	10	6	10	6	8	0	0	1	0	0	0	2	2	3	2	1	2	0	0	0	0	0	0	2	1	3	0	2	2	0	0	0	0	0	0	0	0	0	0	0	0	0	0	0	0	0
Zbtb10	10	5	1	1	0	0	2	0	0	0	0	0	2	1	0	0	0	0	0	0	6	10	24	15	14	20	6	8	2	8	11	6	0	0	5	0	0	2	7	8	23	8	6	2	2	6	2	6	10
Zbtb11	10	18	7	12	8	8	0	0	0	1	4	2	0	4	1	1	1	8	7	8	0	0	0	0	0	0	3	0	0	8	2	4	0	0	0	1	0	0	1	0	0	2	6	5	0	0	0	0	0
Zbtb37	3	2	0	5	6	8	1	1	0	0	0	0	0	0	0	0	0	1	0	0	1	1	0	1	2	1	0	0	0	0	0	0	1	0	0	1	1	0	0	0	0	0	0	0	2	1	1	1	1
Zbtb38	21	26	12	8	2	5	3	4	16	16	20	18	22	16	0	0	0	0	0	0	17	17	23	20	22	19	0	0	0	0	0	0	12	22	19	21	20	19	7	5	9	8	9	4	17	21	22	17	22
Zbtb4	10	7	3	1	0	0	1	0	2	1	1	1	1	0	12	10	14	9	9	13	1	1	1	4	2	3	0	1	0	0	0	0	7	4	4	9	8	6	0	0	0	0	0	0	4	2	2	2	2
Zbtb48	11	10	1	4	1	4	4	2	3	0	1	0	6	0	0	0	0	0	0	0	0	2	1	0	0	0	0	0	0	0	0	0	2	1	0	0	0	6	0	0	0	4	1	0	0	0	0	0	0
Zbtb7c	12	16	2	0	0	2	0	0	0	0	0	0	0	0	3	3	2	3	7	3	0	0	0	0	0	0	0	3	0	2	4	5	0	0	0	0	4	0	0	0	0	0	0	0	0	1	0	0	0
Zfat	14	5	5	1	0	0	1	1	0	0	0	0	0	0	2	2	1	2	2	1	0	0	0	0	4	0	0	0	0	4	4	1	1	0	0	0	2	5	0	0	0	0	0	0	0	0	0	1	0
Zfp112	19	32	25	8	7	8	2	5	13	7	11	11	30	6	0	0	0	0	0	0	50	58	48	72	68	58	9	6	0	2	0	0	38	58	36	55	58	60	0	0	0	2	0	1	64	65	61	66	73
Zfp131	7	0	2	0	0	0	0	0	0	0	0	0	0	0	1	1	1	2	1	2	1	4	3	2	4	3	9	18	11	14	8	20	0	0	0	0	0	0	0	0	0	0	0	0	3	3	3	3	3
Zfp143	15	12	4	27	29	26	14	26	0	5	0	0	0	2	0	0	0	0	0	0	0	0	0	14	0	0	8	0	12	4	11	5	0	0	0	6	11	0	0	0	0	0	0	0	0	0	0	0	0
Zfp146	5	5	0	0	0	0	0	1	0	0	0	0	0	0	0	0	2	0	0	0	0	1	0	0	10	0	0	1	4	0	0	0	6	6	0	0	0	0	0	0	0	0	0	0	0	1	0	0	1
Zfp180	22	17	7	0	0	0	0	0	25	24	16	12	26	6	0	0	0	0	0	0	0	0	0	7	20	0	8	13	5	24	13	18	21	21	21	30	28	20	0	0	0	4	0	0	9	9	0	0	1
Zfp239	8	13	0	0	0	0	0	0	0	0	0	0	0	0	1	1	1	1	2	1	0	0	0	0	0	0	0	0	0	0	0	0	0	0	3	0	0	0	14	0	10	0	19	5	0	0	0	0	0
Zfp248	16	15	6	0	0	0	0	0	0	0	0	0	0	0	10	8	7	5	6	6	0	0	0	0	0	0	0	0	0	0	0	0	0	0	0	0	0	0	0	0	3	0	0	3	0	0	0	1	0
Zfp251	10	1	4	0	0	0	2	0	0	0	0	1	1	0	1	1	1	1	1	1	0	0	0	1	0	0	2	1	1	1	3	2	0	0	0	0	0	0	3	2	2	3	1	0	0	0	0	0	0
Zfp26	4	9	0	1	4	6	3	6	1	2	2	2	2	3	0	1	1	0	0	0	1	0	0	0	0	0	1	4	4	6	5	3	2	2	1	2	0	2	0	0	0	0	0	1	0	0	0	0	0
Zfp260	7	5	1	7	5	4	5	10	3	0	0	0	5	0	0	0	0	0	2	0	1	3	0	4	4	0	5	8	5	12	8	11	4	6	0	6	6	2	0	0	0	0	0	0	2	0	3	2	0
Zfp280b	10	4	0	6	9	8	8	15	18	17	14	9	16	11	0	0	0	0	0	0	19	17	13	23	19	13	0	0	0	0	4	0	24	26	17	28	20	22	0	0	0	1	0	0	15	8	4	7	4
Zfp280d	2	4	1	1	6	5	4	5	0	0	2	2	0	3	0	0	0	0	0	0	0	0	0	2	1	0	0	4	4	6	1	1	0	0	0	0	0	0	0	0	0	0	0	0	1	2	1	3	2
Zfp322a	8	3	1	8	9	10	3	2	1	2	4	1	0	1	0	0	0	0	0	0	0	0	0	0	0	0	4	9	5	9	4	3	0	0	0	0	0	1	0	0	0	0	0	0	0	0	0	0	0
Zfp329	5	1	0	5	5	7	3	6	2	2	3	3	2	5	0	0	0	0	0	0	0	1	0	0	0	0	0	0	0	0	0	0	0	2	2	0	0	1	0	0	0	0	0	1	0	0	0	0	0
Zfp354c	10	8	5	0	0	0	0	0	0	0	0	0	0	0	13	10	11	10	10	11	0	0	0	1	3	0	0	0	0	0	0	0	2	0	0	0	1	2	0	0	0	0	0	0	4	2	1	0	0
Zfp386	8	7	5	19	24	20	13	15	0	0	0	0	0	0	1	1	1	0	0	0	0	0	0	3	3	0	4	11	5	6	5	5	0	0	0	0	0	0	1	1	0	0	0	0	0	0	0	0	0
Zfp418	10	8	8	20	15	21	22	25	0	0	0	0	0	0	9	7	4	9	9	10	0	0	0	0	2	3	0	0	0	1	0	4	0	0	0	0	0	2	0	0	0	0	0	0	0	4	4	1	0
Zfp442	11	13	4	0	5	8	0	5	0	0	1	0	0	1	0	0	0	3	0	0	0	0	0	0	0	0	0	0	0	4	4	1	0	0	0	0	0	2	0	0	0	0	0	0	0	1	0	2	0
Zfp444	7	11	1	0	0	0	0	0	0	0	0	0	0	0	23	25	28	27	26	22	1	2	0	0	0	1	10	12	11	11	15	13	0	0	0	0	0	0	2	0	2	2	7	3	2	0	0	0	0
Zfp449	13	13	12	0	0	0	0	0	1	0	0	1	2	0	0	0	0	0	0	0	9	7	0	3	9	0	0	0	0	0	0	0	20	8	9	8	3	8	0	0	0	0	0	0	3	3	0	0	2
Zfp451	13	19	14	0	0	0	0	0	26	17	20	22	22	19	1	1	1	1	1	0	0	0	0	1	0	0	0	7	1	8	3	1	2	3	0	4	7	2	0	1	1	0	6	4	0	0	0	0	0
Zfp457	11	5	8	17	22	19	17	28	0	8	1	14	0	1	0	0	0	0	0	0	3	0	0	0	3	0	0	2	0	0	0	0	0	0	0	1	0	0	4	0	26	11	0	16	0	0	0	0	0
Zfp458	9	8	2	11	10	13	11	9	8	14	15	15	11	11	3	1	4	3	1	3	2	0	5	0	0	1	0	0	0	0	0	0	1	1	2	0	2	4	6	14	7	16	6	13	0	0	0	0	0
Zfp459	13	2	4	22	16	14	10	15	3	2	8	0	0	1	2	1	2	2	3	2	4	6	12	0	0	0	0	0	2	8	0	2	0	0	0	1	0	0	1	1	0	0	0	0	0	0	0	8	0
Zfp462	8	9	7	3	1	3	2	4	3	4	3	3	4	5	7	9	9	9	9	7	14	14	12	15	11	13	2	5	1	4	1	4	11	12	10	11	11	14	9	7	5	6	9	5	12	7	9	10	12
Zfp507	5	13	5	6	7	7	4	14	2	14	14	16	18	12	0	1	0	0	0	0	8	15	21	22	21	16	0	0	0	0	0	1	15	20	2	22	13	16	0	0	0	1	0	0	6	9	14	6	16
Zfp51	14	7	1	28	21	20	18	21	0	0	0	0	1	0	2	2	3	3	2	1	0	6	1	6	16	4	7	7	9	11	8	16	0	6	0	6	6	0	0	0	0	3	0	0	0	3	0	0	0
Zfp518a	10	17	1	7	8	5	0	5	1	1	1	2	0	1	0	0	0	0	0	0	0	0	0	0	0	0	4	2	2	5	2	4	1	0	1	0	1	2	0	0	0	0	0	0	0	0	0	0	0
Zfp518b	22	23	8	0	0	0	0	0	0	0	0	0	0	0	15	10	12	13	13	17	8	0	0	9	1	0	0	0	0	0	0	0	12	0	0	13	6	10	0	0	0	1	0	0	0	0	0	0	0
Zfp52	6	3	1	19	22	21	16	14	0	0	0	0	0	0	0	0	0	0	0	0	6	1	1	1	0	3	0	0	0	0	0	0	1	0	0	1	0	0	4	1	4	9	8	4	9	7	11	12	4
Zfp524	8	7	2	1	0	1	0	0	0	1	1	0	0	1	0	0	0	0	0	0	0	0	2	0	0	0	0	0	1	0	1	0	0	2	2	2	0	2	0	0	0	0	0	0	0	0	0	0	0
Zfp532	18	19	22	0	0	0	0	0	0	0	2	0	1	0	15	22	20	19	22	15	1	5	2	8	16	6	0	0	0	0	0	0	20	4	4	9	10	5	0	0	0	0	0	0	3	3	2	6	9
Zfp536	6	7	5	1	0	1	0	0	0	0	0	0	0	0	12	13	13	13	17	12	0	0	0	7	0	0	0	0	0	0	0	0	0	0	0	0	0	0	0	0	0	0	0	0	0	0	0	0	0
Zfp551	11	13	14	11	11	6	19	12	0	0	0	0	0	0	2	0	1	4	2	0	3	0	12	0	24	9	0	3	2	0	1	1	0	0	3	0	0	0	0	3	4	0	0	0	0	0	0	2	0
Zfp566	4	0	0	0	5	5	9	12	0	0	1	0	0	1	4	3	3	1	0	1	5	0	3	19	18	11	2	8	0	2	4	0	5	4	0	9	11	16	0	0	0	0	0	0	15	4	10	23	3
Zfp583	7	0	0	1	0	0	0	0	0	0	2	0	0	0	0	1	1	1	0	0	0	0	2	1	0	3	0	4	4	1	1	0	2	0	0	5	0	3	0	0	0	0	6	0	0	0	0	0	1
Zfp59	10	6	8	17	14	13	8	15	0	0	0	0	0	2	0	0	0	0	0	0	0	0	0	2	1	0	2	5	2	2	4	5	0	1	0	1	0	0	0	0	0	0	1	0	0	0	1	0	0
Zfp61	7	1	1	0	0	0	0	0	0	0	0	0	0	0	1	2	2	2	2	2	0	0	0	0	0	0	0	0	0	0	0	0	0	0	0	0	0	0	0	0	0	0	0	0	0	0	0	0	0
Zfp626	9	6	3	8	6	8	3	7	0	0	0	0	0	0	1	3	1	0	0	3	0	0	0	0	0	0	4	4	4	7	5	2	0	0	0	0	0	0	0	0	0	0	0	0	0	0	0	0	0
Zfp644	14	19	7	2	6	3	4	7	0	0	0	0	0	0	21	12	14	10	12	14	0	0	0	0	0	0	0	0	0	0	0	0	0	0	0	0	0	0	0	1	1	1	1	0	0	0	0	0	0
Zfp654	7	8	3	0	0	0	0	0	0	0	0	0	2	0	4	7	11	4	6	3	0	3	0	9	13	1	5	7	5	9	5	8	5	8	0	6	2	2	0	0	0	0	0	0	5	3	3	3	4
Zfp667	7	0	0	0	0	0	2	0	8	5	0	0	5	2	0	0	0	0	0	0	0	4	0	6	11	6	3	1	4	3	4	2	1	0	8	6	7	5	0	0	0	1	0	0	4	0	3	2	0
Zfp68	9	11	4	13	18	14	12	15	0	0	0	0	0	0	0	0	0	0	0	0	0	0	0	0	1	0	4	5	5	8	4	6	0	0	0	0	0	0	0	0	0	0	0	0	0	1	0	0	0
Zfp707	10	5	8	4	1	1	2	4	0	0	0	0	0	0	0	0	0	0	0	0	1	2	5	0	3	0	0	0	0	0	0	0	4	5	0	0	0	3	0	0	1	0	0	0	2	3	2	1	2
Zfp712	10	3	0	1	12	4	4	7	0	0	0	0	0	1	0	0	0	0	0	0	0	0	0	0	0	0	2	1	4	1	4	4	0	0	0	0	0	2	0	0	0	0	0	0	0	0	0	0	0
Zfp719	11	13	16	0	0	0	0	0	0	0	0	0	0	0	0	0	0	4	3	0	0	0	0	0	0	1	4	5	5	6	4	4	1	0	2	1	1	0	1	7	0	1	1	1	0	0	0	0	0
Zfp780b	12	16	3	15	14	14	12	15	0	0	0	0	0	0	0	1	2	0	2	0	0	0	0	0	0	0	0	0	0	5	1	1	0	0	0	0	0	0	0	0	0	0	0	0	0	0	0	0	0
Zfp786	11	4	34	0	0	0	0	0	0	2	6	7	0	5	14	11	10	19	18	15	0	0	0	0	15	0	0	0	0	0	0	0	3	3	0	11	0	1	0	0	0	0	0	0	1	1	1	0	0
Zfp799	6	13	3	10	14	14	0	8	0	0	0	0	0	0	0	2	2	2	0	1	0	0	0	0	0	0	0	2	0	7	2	0	0	0	0	0	0	0	0	0	0	0	0	0	0	0	0	1	0
Zfp808	7	4	0	4	7	4	3	3	6	6	8	7	7	11	0	0	0	0	0	0	3	1	4	0	1	5	1	0	3	6	1	2	0	10	13	2	2	6	0	0	0	0	0	0	0	1	8	0	0
Zfp81	10	6	2	2	6	6	0	4	0	2	4	8	0	3	1	4	2	3	2	1	0	0	1	0	0	1	0	0	5	3	3	2	1	0	2	0	0	2	0	1	1	0	0	0	0	0	0	0	0
Zfp82	6	0	0	1	0	0	0	10	0	0	0	0	0	0	0	0	0	0	0	0	0	0	0	0	1	1	0	1	1	2	0	6	1	0	0	0	1	4	0	0	0	0	0	0	0	1	1	1	0
Zfp827	7	17	5	0	0	0	0	0	0	0	0	0	0	0	2	3	2	1	2	1	0	0	0	0	0	0	4	5	1	6	3	4	0	0	0	1	0	0	9	4	3	5	1	8	1	1	1	4	2
Zfp933	10	5	5	9	11	1	18	19	0	0	0	0	0	0	0	0	0	0	0	0	0	0	0	0	3	3	2	7	5	8	5	5	0	1	0	0	0	0	0	0	0	0	0	0	3	3	3	0	3
Zfp940	15	0	0	16	7	8	11	8	4	5	1	7	3	1	1	2	6	2	1	2	0	4	3	3	11	0	0	0	0	0	0	5	6	6	0	5	1	15	0	0	0	3	0	0	16	7	0	7	3
Zfp955b	14	18	12	24	21	22	5	15	0	0	0	0	0	0	0	0	0	1	0	0	0	0	0	0	0	0	1	5	3	8	3	4	0	0	0	0	0	0	0	0	0	0	0	0	0	3	0	3	3
Zfp972	10	0	0	2	18	3	6	4	15	13	15	5	17	15	3	3	0	0	0	7	6	0	0	22	30	0	1	1	0	17	11	1	0	0	28	14	0	0	21	6	7	2	1	8	10	14	30	0	2
Zfx	8	12	3	0	2	2	0	1	0	0	0	0	0	0	0	1	2	4	2	0	0	0	0	0	0	0	6	8	5	8	5	11	0	0	0	1	0	1	0	0	0	0	0	0	0	0	0	0	0
Zim1	9	2	0	0	0	0	0	0	9	12	7	9	16	8	0	0	1	1	0	0	9	6	12	13	6	11	0	1	1	7	1	1	11	14	10	21	11	17	0	0	0	0	0	0	17	12	14	21	16
Zkscan16	6	7	5	24	27	16	25	26	0	0	0	0	0	0	26	27	27	26	28	26	26	0	0	0	0	0	0	9	2	0	3	0	0	0	0	0	0	0	0	0	0	0	3	0	0	0	7	0	0
Zkscan3	10	3	3	4	1	8	2	5	16	21	22	18	19	24	14	10	10	8	11	14	0	0	0	0	0	0	0	9	6	9	10	0	0	0	0	0	0	0	22	20	24	22	22	19	0	1	0	1	0
Zscan18	14	1	1	1	1	1	0	2	0	0	0	0	0	0	4	6	4	7	6	4	0	0	0	0	0	0	0	0	0	0	0	1	0	1	0	0	0	0	7	4	6	6	2	6	0	0	0	0	0
Zscan20	3	7	6	6	6	9	5	12	0	0	0	0	0	0	1	1	1	1	0	1	0	0	0	0	1	0	0	0	0	0	0	0	1	0	0	0	1	0	0	0	0	0	0	0	1	1	0	0	0
Ccnj	4	4	0	0	0	0	0	0	0	0	0	0	0	0	0	0	0	0	0	0	0	0	0	0	0	0	0	0	1	0	0	0	0	0	0	0	0	0	0	1	0	0	0	0	0	0	0	0	0
Cfb	10	8	12	3	2	0	7	8	0	0	0	0	0	0	2	1	0	0	5	0	0	2	4	0	0	0	0	0	2	0	0	1	0	0	2	0	0	0	0	0	0	0	0	0	0	0	0	0	1
Brd8	19	40	1	97	112	132	47	56	40	26	14	68	61	24	0	0	0	0	0	0	6	0	4	0	0	2	25	28	55	12	16	0	61	23	1	17	0	3	19	8	12	12	10	11	0	0	0	0	0
Brdt	1	1	0	23	60	2	72	157	0	0	1	1	0	0	0	1	3	0	2	2	0	0	1	14	0	0	231	5	0	0	1	1	0	0	0	136	18	0	0	0	4	5	4	3	0	0	0	0	0
Bri3	1	1	1	0	0	0	1	1	0	0	0	0	0	0	0	0	0	0	0	0	0	0	0	0	0	0	0	0	1	1	2	0	0	0	0	0	0	0	0	0	0	0	0	0	0	0	0	0	0
Ifitm3	2	2	2	0	0	0	0	0	0	0	0	0	0	0	0	1	0	1	1	0	0	0	0	0	1	0	1	1	2	1	2	1	0	0	0	0	0	0	0	0	0	0	0	0	0	0	0	0	0
Brix1	3	0	3	46	8	17	0	1	0	1	0	0	0	0	1	1	5	4	0	2	0	0	0	0	0	0	17	1	14	47	10	19	1	0	0	0	0	0	0	0	0	0	0	0	0	0	2	2	0
Jarid2	2	12	1	0	0	0	1	2	0	0	0	0	0	0	0	1	0	0	1	0	6	5	6	3	12	4	0	0	0	0	0	0	2	10	3	2	2	1	0	0	0	0	0	0	2	8	10	4	5
Kdm5a	6	8	6	1	2	1	1	1	0	0	0	0	0	0	0	0	1	0	0	0	0	0	0	0	0	0	2	5	5	2	2	1	0	0	0	0	0	0	0	0	0	0	0	0	0	0	0	0	0
Kdm5b	5	9	6	1	0	1	0	0	2	0	0	2	0	2	22	16	16	15	16	17	2	1	1	0	0	0	0	0	0	0	0	0	1	0	0	0	0	0	0	2	2	0	0	1	1	0	0	0	0
Setbp1	5	10	3	0	1	0	0	0	0	0	0	0	0	0	0	0	0	0	0	0	2	11	1	10	23	7	11	5	0	3	6	6	0	3	0	8	2	1	0	0	0	0	0	0	0	0	0	0	0
Cpsf2	9	23	13	9	10	11	15	16	0	0	0	0	0	0	0	0	0	0	0	0	0	0	3	0	0	0	5	7	12	18	1	17	0	0	0	0	0	0	0	0	0	0	0	0	0	0	0	0	0
Phf20	7	8	16	0	0	0	0	0	0	0	0	0	0	0	0	0	0	0	0	0	1	0	0	2	7	1	0	0	0	0	0	0	6	1	1	3	6	4	0	0	0	0	0	0	0	0	0	0	0
Taf11	8	8	4	0	2	1	0	9	3	4	3	4	6	6	0	0	0	0	0	0	5	11	12	8	8	3	0	0	2	0	0	0	12	10	8	14	11	13	8	8	9	7	7	8	9	9	10	6	5
Usp46	3	4	5	0	0	0	0	0	0	0	0	0	0	0	0	0	0	0	0	0	0	0	0	0	0	0	0	0	0	0	0	0	0	0	0	0	0	0	0	0	0	0	0	0	0	0	0	0	0
Btaf1	10	9	4	0	0	0	0	0	1	4	2	1	6	2	0	0	0	0	0	0	0	0	0	0	0	0	0	0	0	0	0	0	0	0	0	0	0	0	1	1	1	2	1	3	0	0	0	0	0
Cd9	7	0	0	0	0	0	0	0	0	0	0	0	0	0	0	0	0	0	0	0	7	7	0	0	6	6	0	0	0	0	0	0	5	6	8	8	7	5	0	0	0	0	0	0	9	8	10	7	7
Creb3l4	2	0	0	4	0	0	0	0	0	9	1	1	8	3	0	0	0	0	0	0	13	10	18	2	10	0	0	0	0	0	0	0	1	1	0	19	1	4	12	2	0	0	0	0	0	16	17	12	16
Dusp23	23	31	22	1	0	1	1	0	68	66	71	63	71	62	2	0	0	0	1	1	80	85	84	80	78	70	1	0	2	3	4	1	85	85	82	86	81	81	4	0	2	4	3	4	78	80	77	73	79
Gxylt2	2	2	0	0	0	0	0	0	0	0	0	0	0	0	0	0	0	0	0	0	0	0	0	0	0	0	0	0	0	0	0	1	0	0	0	0	0	0	0	0	0	0	0	0	0	0	0	0	0
Nop9	3	1	3	2	1	1	0	0	2	2	2	2	2	2	0	1	1	1	1	0	0	0	0	0	0	0	3	0	0	0	0	0	0	2	0	2	2	0	2	2	2	1	2	2	0	0	0	0	0
Btbd10	1	1	0	0	0	0	0	0	0	0	0	0	0	0	0	0	0	0	0	0	0	0	0	0	0	0	0	0	0	0	0	0	0	0	0	0	0	0	0	0	0	0	0	0	0	0	0	0	0
Btbd3	1	1	0	0	0	0	0	0	0	0	0	0	0	0	0	0	0	0	0	0	0	0	0	0	0	0	0	0	0	0	0	0	0	0	0	0	0	0	0	0	0	0	0	0	0	0	0	0	0
Btf3	3	3	3	0	0	0	0	0	0	0	0	0	0	0	0	0	1	1	0	0	0	0	0	0	0	0	10	2	2	3	2	12	0	0	0	0	0	0	0	0	0	0	0	0	0	0	0	0	0
Cdc5l	17	10	11	7	4	5	48	39	61	101	61	42	90	71	2	0	1	2	1	0	54	32	104	4	74	5	0	0	1	0	4	3	21	35	26	8	15	17	230	230	247	252	242	248	2	6	1	0	5
Cep97	3	5	4	3	4	4	0	0	0	0	0	0	0	0	0	0	0	0	1	0	0	0	0	0	0	0	0	0	0	0	0	0	1	1	0	0	0	0	0	0	0	0	0	2	0	0	0	0	0
Cwc15	5	11	2	3	0	3	0	0	10	6	4	18	17	5	1	4	4	2	13	1	5	9	5	6	19	6	5	2	5	6	2	16	2	4	0	6	7	1	0	1	0	1	1	0	0	0	0	0	0
Cwc27	3	5	0	4	19	6	0	0	11	1	14	2	13	13	1	0	0	0	0	0	57	20	0	77	47	4	0	0	0	0	0	1	42	0	10	72	7	30	31	38	64	52	59	68	44	9	18	42	2
Dhx35	2	42	15	58	76	67	4	0	5	0	0	0	0	0	0	0	0	0	0	0	4	16	3	0	0	6	12	1	2	0	0	0	0	35	9	0	20	0	6	35	10	1	13	9	6	28	57	61	44
Dhx40	1	0	0	0	0	0	0	0	1	0	0	0	0	0	1	12	7	17	17	3	3	0	0	1	0	0	0	0	5	1	4	0	0	0	0	0	0	0	6	4	7	6	1	4	4	0	0	9	0
Lgr5	1	0	4	29	38	24	26	20	0	0	0	0	0	0	2	6	8	10	13	8	118	23	65	38	58	75	0	0	1	10	0	16	69	72	40	55	30	62	45	58	59	9	25	51	69	83	7	54	52
Lrrc2	1	2	3	3	6	4	9	6	38	35	39	39	45	33	5	6	7	8	7	5	61	56	70	56	51	64	2	7	6	0	0	5	54	49	62	45	56	52	47	68	51	57	65	52	50	54	60	56	63
Lrrc23	3	0	0	1	0	0	0	0	0	0	1	0	0	0	0	1	0	0	2	0	0	0	0	0	2	1	0	0	0	0	0	0	1	0	0	0	16	1	0	0	0	1	0	0	8	0	0	0	0
Lrrc46	3	12	12	0	4	0	0	0	0	0	115	0	2	0	42	21	18	58	23	35	1	39	1	62	7	1	2	7	1	3	1	4	52	0	0	58	0	0	1	11	0	4	5	1	2	16	0	0	10
Lrriq3	2	3	0	1	2	2	0	1	17	83	7	19	3	8	0	0	0	0	0	0	10	27	73	4	3	0	0	0	0	0	0	0	9	0	18	4	0	0	6	25	7	12	4	23	35	2	66	65	44
Myb	3	2	0	14	2	23	48	18	0	0	0	0	0	0	0	0	0	0	0	0	0	0	0	0	0	0	22	10	17	62	57	41	1	1	0	0	0	0	0	0	1	0	2	0	0	1	0	3	0
Nifk	6	1	2	36	8	29	0	1	0	0	0	0	0	0	0	0	0	2	2	0	0	5	0	5	1	31	10	14	8	61	50	64	0	0	19	3	0	3	0	0	0	0	0	0	28	3	37	18	36
Nktr	2	1	1	13	7	22	26	8	4	5	12	4	6	8	13	2	2	0	1	8	0	0	0	0	0	0	4	19	27	24	23	1	0	0	0	0	0	0	11	13	11	20	14	17	0	0	0	0	0
Ppib	2	1	1	0	0	0	0	0	41	54	52	39	50	35	3	5	5	5	3	3	73	84	85	82	85	76	0	0	0	0	0	0	81	80	84	84	90	89	26	20	40	52	48	35	74	72	80	66	67
Ppil4	5	8	3	2	3	3	2	4	4	1	36	8	3	8	0	0	0	0	0	0	0	0	0	0	0	0	57	56	56	66	42	61	1	4	0	0	0	6	5	5	5	5	4	7	0	0	0	0	0
Ppp1r42	1	0	0	27	3	0	15	26	18	10	17	1	0	15	69	76	80	77	74	72	0	12	1	0	0	0	0	21	0	0	0	0	18	1	12	0	1	0	0	1	0	0	0	0	25	0	18	0	14
Ppp4r4	2	3	1	2	1	2	0	0	41	28	15	31	60	25	0	0	0	0	0	0	44	50	56	41	7	52	0	0	0	0	0	0	20	52	27	43	10	35	3	8	52	28	6	17	27	59	21	40	42
Prpf31	4	53	0	1	2	2	0	7	0	0	0	0	0	0	0	0	0	0	0	0	0	0	0	45	0	3	0	0	1	0	11	0	6	0	0	0	0	0	0	1	1	0	0	1	0	0	0	0	4
Tcerg1	5	9	1	0	0	0	0	0	0	0	0	0	0	0	0	0	0	0	0	0	0	1	1	0	3	0	7	3	14	4	6	3	2	1	0	0	1	0	0	0	0	0	0	0	0	0	0	0	0
Trnau1ap	1	3	0	6	5	8	1	0	26	6	3	1	46	6	0	0	0	1	1	0	16	31	71	68	19	17	8	0	0	0	0	0	15	15	10	40	43	24	0	0	0	0	0	0	68	101	83	96	97
Txnl4b	4	4	3	1	19	9	2	1	0	0	0	1	0	0	0	0	0	0	0	0	0	0	0	0	0	0	0	0	1	0	0	0	0	3	0	0	0	0	0	0	0	0	0	0	0	0	0	0	0
Wbp4	6	1	2	0	0	0	0	0	12	18	11	6	10	2	0	0	0	0	0	0	10	5	9	8	2	5	0	4	1	27	9	13	8	5	6	6	6	1	37	31	26	28	31	25	12	11	5	1	4
Bzw2	1	3	2	2	2	0	4	3	7	5	7	7	6	5	0	0	0	0	0	0	10	7	8	5	6	9	1	1	0	0	2	2	10	10	9	11	11	11	14	11	11	13	13	12	6	6	4	3	7
C1ra	2	0	1	0	0	0	0	0	0	0	0	0	0	0	0	0	0	0	1	0	0	0	0	0	0	0	0	0	0	0	0	0	0	0	0	0	0	0	0	0	0	0	0	0	0	0	0	0	0
Serpinb6a	7	0	5	7	16	10	14	14	0	0	1	0	0	0	0	0	0	0	0	0	0	0	0	3	4	1	18	17	23	9	21	21	0	0	0	0	0	0	0	0	0	0	0	0	0	0	0	0	0
Serpinb9b	4	0	0	1	0	0	0	0	0	3	3	0	4	1	0	0	0	0	0	0	12	5	6	9	5	7	28	29	4	31	32	0	9	5	6	7	5	9	0	1	2	0	0	0	15	12	10	10	9
C2	6	4	3	14	9	10	18	11	0	0	0	0	0	0	1	0	0	0	0	0	5	5	0	0	1	2	0	0	0	0	0	0	4	2	7	1	8	3	1	0	0	2	2	1	8	6	8	6	9
Col8a1	2	3	1	0	2	0	0	0	0	0	0	0	0	0	5	4	4	3	7	5	0	0	0	0	0	0	0	0	1	0	0	0	0	0	0	0	0	0	1	0	0	3	0	0	0	0	0	0	0
Map2k2	6	7	0	0	2	2	0	1	13	23	24	20	25	23	1	1	1	0	1	1	22	32	25	34	34	21	0	4	3	3	1	2	34	38	26	43	38	38	5	4	5	7	5	5	15	12	14	10	10
Map2k5	12	0	0	2	1	1	3	4	0	0	21	2	0	0	1	0	1	0	1	1	3	0	0	1	11	1	0	0	1	3	1	3	23	62	27	16	86	60	7	2	2	2	2	2	14	4	0	3	23
Washc4	2	3	0	0	0	0	0	0	2	2	3	3	3	3	2	2	2	2	2	2	1	1	1	1	1	2	0	0	0	0	0	0	2	1	0	1	1	2	1	2	1	1	1	1	0	3	1	2	0
C4bp	1	1	1	1	0	0	0	0	0	0	0	0	0	0	0	0	0	0	0	0	0	0	0	0	0	0	0	0	0	0	0	0	0	0	0	0	0	0	0	0	0	0	0	0	0	0	1	0	0
Zfp395	1	2	3	3	1	3	3	3	0	0	0	0	0	0	0	0	0	0	0	0	2	1	1	1	0	0	1	0	1	1	1	1	0	1	0	0	0	0	0	0	0	0	0	0	0	0	0	0	0
Cab39	2	1	1	0	0	0	1	0	8	6	7	6	10	12	2	1	1	1	1	1	12	14	18	13	14	13	1	1	1	0	0	1	7	7	8	5	10	5	14	15	19	19	16	16	4	7	8	16	12
Cables1	1	0	0	2	0	2	0	0	0	2	0	0	0	0	0	0	0	0	0	0	0	0	0	1	2	0	1	1	1	2	0	1	0	1	0	0	2	0	0	0	0	0	0	0	0	0	0	1	0
Cabyr	1	1	0	0	0	0	0	0	0	1	0	1	0	0	0	0	0	0	0	0	1	1	0	0	1	0	0	0	0	0	0	0	1	0	0	0	1	0	0	0	0	0	0	0	1	1	1	0	0
Cachd1	1	1	0	0	0	0	0	0	0	0	0	0	0	0	0	0	1	0	1	0	0	0	0	0	0	0	6	7	8	8	6	4	0	0	0	0	0	0	0	0	0	0	0	0	0	1	0	0	0
Catsper3	7	0	0	0	1	21	0	0	0	0	0	0	0	0	0	1	0	0	1	0	0	0	26	26	25	13	0	0	0	0	0	0	5	0	0	5	0	0	32	2	0	2	0	2	14	0	0	0	0
Cacna1c	1	0	0	12	11	12	14	13	0	0	0	0	0	0	0	0	0	0	0	0	0	0	0	0	0	0	0	0	0	0	0	0	0	0	0	0	0	0	0	0	0	0	0	0	0	0	0	0	0
Cacna2d3	2	0	0	1	0	0	0	0	0	0	0	0	0	0	14	14	14	15	14	14	0	0	0	0	0	0	4	6	3	2	4	0	0	0	0	0	0	0	1	0	0	0	0	0	0	0	0	0	0
Catsper2	3	1	0	5	4	7	4	6	0	0	0	0	0	0	4	0	0	0	0	3	0	0	0	0	0	0	8	4	1	2	10	1	0	0	0	0	0	0	2	1	1	2	3	1	2	4	2	3	5
Cad	2	1	0	5	1	4	0	0	0	0	0	0	0	0	1	0	0	0	0	0	0	0	0	0	0	0	0	0	0	0	0	0	0	0	0	0	0	0	0	0	0	0	0	0	0	0	0	0	0
Pcbp1	21	21	22	21	15	18	14	17	13	7	9	9	15	10	11	8	6	6	5	8	11	11	15	11	14	8	21	18	18	14	14	15	16	17	8	15	14	14	8	5	8	5	6	7	10	4	8	1	4
Dnd1	3	1	2	10	7	7	4	6	0	0	0	0	0	0	0	0	0	0	0	0	0	1	0	0	0	0	0	1	0	2	0	1	0	0	0	1	0	0	0	0	3	2	0	0	0	0	0	0	0
Edem3	7	1	2	23	27	24	25	27	0	0	0	0	0	0	0	0	0	0	0	0	0	0	0	0	0	0	0	0	0	0	0	0	0	0	0	0	0	0	0	0	0	0	0	0	0	0	0	0	0
Scarf1	1	2	1	2	0	1	1	0	0	0	0	0	0	0	2	3	4	4	1	2	0	0	0	0	0	0	1	0	0	0	0	0	0	0	0	0	0	0	0	0	0	0	0	0	0	0	0	0	0
Stk11	10	6	1	2	3	2	1	0	52	66	59	58	67	51	0	0	0	0	0	0	64	59	64	57	68	63	1	0	0	0	0	0	64	76	66	73	70	74	46	42	45	52	53	49	50	51	45	48	40
Supt16	5	1	2	2	1	1	1	1	10	6	4	11	12	9	0	0	0	0	0	0	37	24	22	35	33	32	0	0	0	0	0	0	40	30	39	37	22	41	0	0	0	0	2	0	31	40	35	27	18
Tmx3	9	9	4	1	3	2	2	4	0	0	4	0	0	1	1	1	1	1	0	1	0	0	0	0	0	0	8	10	10	16	12	18	0	0	0	0	0	1	1	1	1	1	2	2	0	1	0	0	0
Camk1d	5	0	16	2	0	0	1	1	0	2	0	1	0	2	9	15	15	12	14	15	18	9	19	2	11	11	11	7	24	22	34	18	7	1	4	3	2	1	10	11	10	22	13	12	33	25	25	23	28
Pcyt2	2	0	2	0	0	0	0	0	0	0	0	0	0	0	0	0	0	0	0	0	0	0	0	0	0	0	0	0	0	0	0	0	0	0	0	0	0	0	0	0	0	0	0	0	0	0	0	0	0
Cap2	3	7	5	0	0	0	0	0	22	17	17	20	26	17	2	3	2	2	1	3	31	27	33	34	33	35	2	1	1	1	2	4	32	38	34	36	36	39	19	14	16	23	21	16	37	33	32	37	36
Cyb5b	6	0	3	35	33	22	45	31	0	0	0	0	0	0	0	0	0	1	1	0	3	2	3	1	2	1	0	0	1	1	0	0	2	3	3	0	3	2	0	0	0	0	0	0	0	0	0	0	0
Lims2	23	48	12	0	3	0	4	2	0	0	0	0	0	0	15	3	5	2	27	5	0	0	0	0	0	0	0	0	1	0	0	0	0	0	0	0	0	0	0	0	0	0	0	0	2	2	0	2	0
Nae1	5	7	0	8	9	15	2	2	0	0	0	0	0	0	6	0	4	1	0	2	0	0	0	0	0	0	37	37	36	27	36	44	0	0	0	0	0	0	1	0	1	1	0	0	0	0	0	0	0
P4hb	13	10	12	2	0	2	0	0	0	0	0	0	0	0	0	6	3	5	0	1	0	0	0	1	0	1	0	0	0	0	0	0	2	1	0	2	0	2	0	0	0	0	0	0	8	6	2	4	4
Capn7	1	3	1	1	0	0	2	0	2	0	0	0	9	0	0	1	1	0	1	1	4	4	10	0	30	18	40	49	37	37	35	30	25	7	0	4	22	11	1	0	1	0	0	0	6	7	5	8	14
Capns1	1	1	0	10	12	12	11	11	3	3	5	6	5	5	9	9	4	6	2	10	1	0	1	1	2	1	4	3	4	3	3	3	3	3	3	4	4	3	3	3	4	6	3	3	2	2	1	2	1
Mcoln1	12	13	10	2	0	1	0	0	0	0	0	0	0	0	0	0	0	0	0	0	0	0	0	0	0	0	0	0	2	4	0	3	0	0	0	0	0	0	0	0	0	0	0	0	0	0	0	0	0
Capns2	1	1	0	0	0	0	0	2	1	0	0	0	1	0	0	0	0	0	0	0	0	0	1	0	1	0	0	2	3	3	0	0	0	2	0	1	0	1	0	0	1	1	0	0	1	0	0	0	0
Car5b	1	0	0	0	1	0	2	1	1	4	3	2	0	2	2	3	4	12	2	4	5	7	0	0	0	6	13	8	9	14	15	8	0	0	0	0	0	0	0	1	2	0	1	0	6	6	6	6	4
Card14	2	0	3	1	1	1	1	1	0	0	0	0	0	0	0	0	0	0	0	0	0	0	0	0	0	0	0	0	0	0	0	0	0	0	0	0	0	0	0	0	0	0	0	0	0	0	0	0	0
Carhsp1	2	0	0	6	8	10	4	4	23	21	24	19	20	12	0	0	0	0	0	0	23	29	28	28	31	26	0	0	0	0	1	0	23	29	31	18	39	28	0	0	0	0	0	0	34	32	29	30	30
Habp4	52	50	58	0	0	0	0	0	0	0	1	0	5	7	17	17	17	16	12	20	0	0	1	0	0	1	3	10	6	9	8	11	0	0	0	0	0	0	1	1	1	3	1	1	0	0	0	1	0
Carm1	1	1	1	0	1	2	0	0	25	22	25	24	25	21	0	0	0	0	0	0	45	37	36	49	39	38	0	0	0	0	0	0	57	42	43	49	49	54	7	6	8	7	9	12	45	48	37	42	43
Cars	2	0	1	1	1	1	0	0	2	9	13	2	5	7	0	0	0	0	0	0	0	0	6	3	2	1	56	34	21	36	46	56	1	3	13	0	1	2	13	14	11	22	21	11	0	0	11	2	2
Wdr7	15	11	11	0	0	0	0	0	8	12	9	8	10	3	13	10	11	6	6	11	9	15	14	14	21	5	10	11	3	4	5	3	11	15	14	14	13	13	0	0	0	0	0	0	6	3	11	2	8
Casp2	1	1	1	3	4	5	3	4	29	8	10	7	7	3	0	0	0	0	0	0	9	5	15	3	3	5	0	0	0	0	0	0	17	2	18	2	17	8	31	32	40	23	16	20	0	0	4	1	0
Casp4	1	0	0	11	4	13	3	10	7	9	13	2	2	5	12	15	17	17	2	9	11	21	3	0	2	0	7	18	11	15	25	10	2	14	15	2	34	12	0	4	1	1	0	0	4	22	32	2	11
Casp8ap2	1	0	1	0	1	1	0	0	0	0	0	0	0	0	0	0	0	0	0	0	0	0	0	0	0	0	0	0	0	0	0	0	0	0	0	0	0	0	0	0	0	0	0	0	0	0	0	0	0
Lsm11	5	1	1	0	3	6	0	0	0	0	0	0	0	0	0	1	2	3	0	1	0	0	0	0	0	0	1	0	0	0	0	0	0	0	0	0	0	0	0	0	0	0	0	0	0	0	0	0	0
Casq2	1	1	0	0	0	0	0	0	0	0	0	0	0	0	0	0	0	0	0	0	1	0	1	0	0	1	0	0	0	0	0	0	0	0	1	0	0	0	3	2	2	4	3	3	3	0	0	2	0
Casr	1	0	1	0	0	0	0	0	0	0	0	0	0	0	0	0	0	0	0	0	6	3	1	2	2	4	6	6	5	5	6	4	5	6	5	5	6	6	0	0	0	0	0	0	0	0	0	0	1
Tas1r3	2	0	2	0	0	0	0	0	0	0	0	0	1	0	0	0	0	0	0	0	0	0	0	0	0	2	2	2	1	0	2	0	0	3	0	0	0	3	0	1	0	0	1	0	0	0	0	0	0
Casz1	1	0	0	0	0	0	0	0	0	0	0	0	0	0	0	0	0	1	0	0	0	0	0	0	0	0	0	0	0	0	0	0	0	0	0	0	0	0	0	0	0	0	0	0	0	0	0	0	0
Nol8	1	0	0	0	0	0	0	0	0	0	0	0	0	0	3	2	3	5	4	4	0	0	0	0	0	0	0	0	0	2	0	3	0	0	0	0	0	0	0	0	0	0	0	0	0	0	0	0	0
Cat	7	3	2	0	0	0	0	0	0	0	0	0	0	0	9	6	6	5	2	5	0	0	0	0	1	0	0	0	1	1	1	0	0	0	0	0	0	1	0	0	0	0	0	0	0	0	0	0	0
Hsf4	6	4	2	2	1	2	2	2	4	8	8	8	8	6	22	14	17	9	6	18	7	14	20	19	18	12	0	0	2	0	0	1	8	16	12	18	18	15	4	3	4	5	6	5	10	8	12	10	8
Isoc2b	3	7	1	0	0	0	1	0	0	0	0	0	0	0	0	0	0	0	0	0	0	0	0	0	0	0	5	5	4	3	5	5	0	0	0	0	0	0	0	0	0	0	0	0	0	0	0	0	0
Nme5	8	0	2	0	0	0	0	0	0	0	0	0	0	0	2	3	1	2	1	2	0	0	0	0	0	0	1	4	4	4	0	4	0	0	0	0	0	0	0	0	0	0	0	0	0	0	0	0	0
Phyhd1	7	4	1	0	0	0	0	1	0	0	0	0	0	0	0	0	0	0	0	0	0	0	0	0	0	0	0	0	1	0	1	0	0	0	0	0	0	0	0	0	0	0	0	0	0	0	0	0	0
Prkaa1	15	10	5	11	5	7	1	11	0	0	0	0	0	0	0	0	0	0	0	0	0	0	2	0	2	2	0	0	0	0	0	1	2	2	2	0	12	1	0	0	0	0	0	0	0	0	9	0	0
Chp1	40	49	19	20	12	35	0	7	0	0	0	0	0	0	0	0	0	0	0	0	0	0	0	0	0	0	0	0	0	0	0	0	0	0	0	0	0	0	0	0	0	0	0	0	0	0	0	0	0
Rhbdl3	10	11	1	2	1	2	1	1	0	0	0	0	0	0	7	10	11	11	13	7	0	0	0	1	3	1	0	0	0	0	1	0	2	1	0	1	2	1	0	1	0	0	2	1	0	0	0	0	0
Stac	2	1	0	5	6	3	6	5	0	0	0	0	0	0	6	5	3	5	2	6	0	0	1	0	0	0	0	0	0	0	0	0	0	0	0	0	0	0	0	0	0	0	0	0	0	0	0	0	0
Gja6	4	0	4	0	0	3	0	0	0	0	4	5	0	9	6	0	0	0	0	0	3	5	3	11	0	12	1	0	0	0	0	8	5	0	4	0	6	2	9	0	0	9	0	1	0	0	0	0	0
Ifitm2	1	0	1	1	1	1	1	1	0	0	0	0	0	0	0	0	0	0	0	0	0	1	1	1	0	1	0	0	0	0	0	0	0	1	2	0	1	0	0	0	0	0	0	0	0	0	1	1	1
Cav2	3	4	4	1	4	1	1	2	0	0	0	0	0	0	0	0	0	0	0	0	0	0	0	0	0	0	0	0	0	0	0	0	0	0	0	0	0	0	0	0	0	0	0	0	0	0	0	0	0
Cbfa2t2	1	3	0	0	0	0	2	2	0	1	0	0	0	0	3	3	3	3	1	4	1	0	0	2	2	0	1	0	0	0	0	0	1	0	1	2	0	1	0	0	0	0	0	0	1	0	0	1	0
Nbea	6	7	2	2	2	2	2	2	0	2	0	0	0	1	15	16	16	16	13	15	0	0	0	0	0	0	4	2	3	4	3	3	0	0	0	0	0	0	1	1	1	0	0	1	0	0	0	0	0
Cbl	2	1	1	2	1	0	0	0	0	0	2	1	1	1	0	0	0	0	0	0	0	1	1	1	1	1	0	0	0	0	0	0	0	3	1	2	2	3	1	0	0	1	1	1	0	0	1	0	0
Cbr2	1	1	1	0	0	0	0	1	0	0	0	0	0	0	1	6	2	6	8	4	0	0	0	0	0	0	0	0	0	0	0	0	0	0	0	0	0	0	0	0	0	0	0	0	0	0	0	0	0
Kdm2b	13	13	0	14	10	14	7	13	1	0	5	4	0	0	1	0	2	0	0	0	0	0	0	0	9	3	0	0	0	0	0	0	0	0	0	0	0	0	0	0	0	0	0	0	0	0	1	0	0
Cdc23	2	13	3	1	0	1	3	2	0	0	0	0	0	0	0	0	0	0	0	0	0	0	0	0	0	0	2	1	2	2	2	1	0	0	0	0	0	0	0	0	0	0	0	0	0	0	0	0	0
Kdm3a	2	2	0	1	1	2	1	1	1	0	1	0	1	0	0	0	0	0	0	0	0	0	0	0	0	0	0	0	0	0	0	0	0	0	0	0	0	0	1	1	1	1	1	1	0	0	0	0	0
Mycbp2	7	18	8	1	0	0	0	0	0	0	0	0	0	0	0	0	0	0	0	0	0	0	0	0	0	0	0	0	0	0	0	0	0	0	0	0	0	0	2	1	1	1	1	1	1	0	3	4	2
Phc3	1	4	0	0	0	1	0	0	0	0	1	1	0	1	0	0	0	0	0	0	0	0	0	0	0	0	0	0	0	0	0	0	0	0	0	0	0	0	0	0	0	0	0	0	0	0	0	0	0
Zeb2	6	5	1	2	2	2	2	2	0	0	0	0	0	0	0	0	0	0	0	0	0	0	0	0	0	0	0	0	0	0	0	0	0	0	0	0	0	0	0	0	0	0	0	0	0	0	0	0	0
Cbx5	1	3	1	0	0	0	0	0	0	0	0	0	0	0	0	0	0	0	0	0	0	0	0	0	0	0	8	0	0	0	1	0	0	0	0	0	0	0	0	0	0	0	0	0	0	0	0	0	0
Ccdc124	4	7	7	0	0	0	0	0	6	12	13	11	8	11	0	0	0	0	0	0	11	14	16	16	15	16	0	0	0	0	0	0	9	16	15	18	12	16	3	4	4	5	4	4	11	10	14	5	6
Ccdc14	2	2	0	0	1	0	0	0	0	0	0	0	0	0	0	0	0	0	0	0	0	0	0	0	0	0	0	0	0	0	0	0	0	0	0	1	0	0	0	0	0	0	0	0	0	0	0	1	0
Tbck	3	3	2	0	0	0	0	0	0	0	0	0	0	0	0	0	0	0	0	0	0	0	0	0	0	0	1	1	1	1	1	2	0	0	0	0	0	0	0	0	0	0	0	0	0	0	0	0	0
Itgae	2	3	0	0	3	15	4	40	9	81	58	41	96	85	78	59	64	30	4	71	125	83	61	115	72	58	6	3	12	3	23	2	40	29	100	99	137	96	3	3	0	0	1	1	59	74	36	3	49
Ccdc47	2	0	1	0	0	0	0	0	2	4	0	1	6	0	0	0	0	0	0	0	7	7	10	13	10	4	0	0	0	0	0	1	4	9	5	7	5	3	1	0	1	1	1	1	4	4	4	6	4
Ccl11	1	0	0	1	0	2	12	8	1	0	1	0	4	4	0	0	0	0	0	0	4	11	13	9	3	7	6	5	2	1	8	2	2	2	3	0	3	4	0	0	1	0	0	0	4	3	3	1	2
Gpr19	6	2	1	0	0	0	0	0	0	0	1	0	2	0	4	9	5	6	5	6	0	1	0	0	1	3	0	0	1	0	0	1	0	4	1	6	2	5	0	0	0	0	0	0	0	0	0	0	0
Cdk10	2	0	0	0	0	0	0	0	16	3	10	7	4	6	0	0	0	0	0	0	2	1	0	1	1	0	0	0	0	0	0	0	3	0	0	1	0	2	13	9	10	15	12	14	0	0	0	0	0
Ccne2	1	0	0	19	25	30	42	48	0	0	0	0	0	0	5	0	4	2	2	5	0	0	1	0	4	1	50	17	37	35	44	64	0	0	0	5	0	0	1	1	1	0	1	1	0	0	0	0	0
Ccng1	1	4	1	4	2	2	2	1	57	47	62	54	72	37	0	0	0	0	0	0	94	98	91	92	93	89	0	0	0	0	0	0	94	89	86	100	91	100	28	22	32	42	29	24	78	73	69	66	66
Ccnh	1	0	0	2	1	1	0	0	0	0	0	0	1	0	0	0	0	0	1	0	0	0	0	0	0	0	2	1	0	0	0	0	1	2	0	1	0	0	0	1	0	0	0	0	0	0	0	0	0
Ccno	3	11	1	34	28	36	1	20	40	28	37	36	8	35	5	0	0	0	0	0	0	36	38	0	39	40	0	0	0	0	0	0	0	1	36	0	41	45	0	21	3	0	24	23	16	41	39	0	43
Ccnl2	12	24	11	25	1	14	22	3	51	38	40	35	39	37	40	23	19	6	15	38	0	0	0	0	0	0	5	13	15	8	25	0	0	0	0	0	0	0	39	35	36	28	39	39	0	0	0	0	0
Med13	6	11	7	0	0	0	0	0	0	0	0	0	0	0	0	0	0	0	0	0	0	1	0	0	0	0	0	0	0	0	0	0	1	0	0	0	0	0	1	0	0	0	0	0	0	0	0	0	0
Med23	9	16	6	2	0	2	0	0	2	4	5	8	7	6	0	0	0	0	0	0	7	10	12	14	11	13	0	0	0	0	0	0	8	7	1	3	6	11	3	1	6	3	6	6	12	7	9	2	4
Tceanc	10	10	5	21	19	21	0	4	0	0	0	0	0	0	0	0	0	0	0	0	0	0	0	0	0	0	0	0	0	0	0	0	0	0	0	0	0	0	2	1	0	0	0	0	0	0	0	0	0
Ccr1	2	0	2	0	17	0	3	0	0	17	8	1	22	7	4	16	7	1	12	9	4	0	6	0	1	2	28	2	4	6	8	6	14	0	15	1	5	24	6	0	15	0	2	2	0	11	21	3	1
Ccr3	2	0	1	4	1	1	2	2	0	0	1	0	0	1	7	1	0	6	6	4	0	0	0	2	1	0	15	6	5	9	9	1	2	0	2	0	1	0	0	0	0	0	0	0	0	3	1	2	0
Ccs	1	1	0	0	0	0	0	0	0	0	0	0	0	0	0	0	0	0	0	0	0	0	0	0	0	0	0	0	1	1	0	1	0	0	0	0	0	0	0	0	0	0	0	0	0	0	0	0	0
Cct2	1	0	2	25	16	33	0	0	0	0	0	0	1	0	9	58	50	104	69	22	0	0	0	0	0	0	75	9	5	16	15	74	0	0	0	0	0	0	54	67	35	20	44	52	25	28	0	42	9
Cct6b	10	0	0	3	3	2	0	0	0	0	18	0	73	0	0	1	2	2	9	3	0	0	0	0	137	46	0	0	0	15	26	15	0	0	0	0	0	0	0	0	0	0	3	0	14	0	0	0	100
Cherp	3	2	5	4	2	2	3	1	0	0	0	0	0	0	3	4	4	3	2	2	0	0	0	0	0	0	14	12	8	8	8	14	0	0	0	0	0	0	0	0	0	0	0	0	0	0	0	0	0
Pfdn4	4	3	1	1	3	2	2	1	0	0	0	0	0	0	0	0	0	2	0	0	0	0	0	0	0	0	0	0	0	0	0	0	0	0	0	0	0	0	0	0	0	0	0	0	0	0	0	0	0
Rtn4rl2	12	28	11	12	13	7	11	4	0	0	0	0	0	0	49	51	50	45	50	45	10	0	0	0	0	0	29	32	28	15	23	27	0	1	0	0	0	0	0	0	1	0	0	1	0	0	1	0	0
Ccz1	1	0	0	3	0	0	0	0	0	0	0	0	3	0	4	3	4	2	2	4	0	0	0	0	2	1	6	7	7	3	3	6	0	0	0	2	2	2	0	0	0	0	0	0	0	0	0	0	0
Cd14	2	0	3	0	0	0	0	0	0	0	2	0	0	0	0	0	0	0	0	0	5	9	5	0	3	8	0	0	0	0	0	0	0	0	3	0	0	3	2	2	1	0	1	0	3	7	12	3	10
Cd163	1	0	1	0	0	1	2	2	0	0	0	0	0	0	0	0	0	0	0	0	0	0	0	0	0	0	5	3	4	3	5	3	0	0	0	0	0	0	0	0	0	0	0	0	0	0	0	0	0
Itih4	2	3	4	2	3	0	2	2	0	0	0	0	0	0	2	1	2	3	2	2	0	0	0	0	0	0	5	0	0	4	7	3	0	0	0	0	0	0	0	0	0	0	0	0	0	0	0	0	0
Cd209b	1	1	1	0	1	0	4	4	0	0	0	0	0	0	0	0	0	0	0	0	0	0	0	0	0	0	3	2	0	0	7	3	0	0	0	0	0	0	0	0	0	0	0	0	0	0	0	0	0
Cd209c	1	0	0	2	0	0	4	2	0	0	0	0	0	0	0	0	0	0	0	0	0	0	0	0	0	0	0	0	0	0	3	0	0	0	0	0	0	0	0	0	0	0	0	0	0	0	0	0	0
Cd209f	1	1	1	0	4	1	6	5	0	0	0	0	0	0	0	0	0	0	0	0	0	0	0	0	0	0	1	3	1	1	7	1	0	0	0	2	0	0	0	0	0	0	0	0	0	0	0	0	0
Cd63	2	0	0	0	0	0	0	0	0	0	0	0	0	0	0	0	0	0	0	0	0	0	0	0	0	0	6	4	7	7	6	5	0	0	0	0	0	0	0	0	0	0	0	0	0	0	0	0	0
Tspan4	3	1	0	2	0	1	1	1	0	0	0	0	0	0	0	1	1	1	1	0	1	2	0	0	0	0	0	0	0	0	0	0	0	0	1	0	0	0	0	0	0	0	0	0	0	0	0	0	0
Cd81	1	2	0	4	8	6	7	12	0	0	0	0	0	0	0	0	0	0	1	0	0	0	0	0	0	0	10	7	8	8	6	6	0	0	0	0	0	0	0	0	0	0	0	0	0	0	0	0	0
Izumo4	1	0	0	0	0	0	0	0	0	0	0	0	0	0	0	0	0	0	0	0	0	1	0	0	0	0	0	0	0	0	0	0	1	0	0	0	0	0	0	0	0	0	0	0	0	0	0	0	0
Tcam1	2	0	0	0	0	0	0	0	0	1	0	0	1	0	0	0	0	1	1	0	0	0	0	2	0	0	12	0	0	0	0	0	1	0	0	16	3	0	0	0	1	0	0	0	4	0	0	2	11
Cdc14a	3	2	0	0	0	1	0	0	0	0	0	0	1	0	0	0	0	0	0	0	20	26	28	7	26	11	0	0	0	0	0	0	13	28	27	11	34	23	1	1	0	1	1	1	24	29	31	12	35
Cdc27	7	11	14	1	0	1	1	2	0	0	0	0	0	0	3	2	2	2	4	2	0	0	0	0	2	0	11	8	5	5	12	7	0	0	0	0	0	0	0	1	0	0	1	1	0	0	0	0	0
Cdc37	6	6	1	25	19	22	14	19	6	11	12	9	11	9	5	1	1	0	0	2	4	0	2	0	0	0	5	3	3	11	0	0	0	1	1	0	4	2	65	66	61	57	47	66	1	1	2	0	0
Trib1	17	19	0	0	2	0	12	8	0	0	0	0	0	0	27	20	15	9	8	23	0	0	0	0	0	0	0	12	0	0	0	0	0	3	0	11	0	4	1	6	8	11	15	10	4	0	0	0	0
Naa10	17	12	11	0	0	0	0	0	4	12	12	5	8	6	3	3	3	2	5	3	0	0	0	0	3	1	0	0	0	0	0	0	0	6	3	1	3	4	3	6	5	5	3	7	1	2	1	1	1
Cdc42	1	0	0	12	7	21	3	11	0	0	0	0	0	0	23	29	28	36	32	21	0	0	0	0	0	0	109	109	93	104	123	130	0	0	0	0	0	0	1	2	1	0	1	1	0	0	0	1	0
Cdc42bpb	3	0	0	46	51	41	35	38	0	0	0	0	0	0	10	9	7	4	5	7	0	0	0	0	0	0	72	67	48	46	50	49	0	0	0	0	0	0	0	0	0	0	0	0	0	0	0	0	0
Lurap1	3	0	1	0	0	0	0	0	0	0	0	0	0	0	0	0	0	0	0	0	0	0	0	0	0	0	8	6	4	5	8	6	0	0	0	0	0	0	0	0	0	0	0	0	0	0	0	0	0
Dnah2	11	2	0	0	0	0	0	0	0	0	2	6	0	1	1	0	0	0	0	0	0	0	0	0	0	0	0	0	0	0	0	0	0	0	0	0	0	0	0	0	0	8	0	0	0	0	0	0	0
Naa60	9	9	4	0	0	0	0	1	0	0	0	0	0	0	0	0	0	0	0	0	0	0	0	0	0	0	0	0	0	1	0	0	0	0	0	0	0	0	0	0	0	0	0	0	0	0	0	0	0
Srp72	4	2	4	2	2	2	1	2	0	0	0	0	0	0	0	0	0	0	0	0	0	0	0	0	0	0	8	5	3	3	2	4	1	0	0	1	0	1	0	0	0	0	0	0	0	0	0	0	0
Cdc73	3	4	5	3	1	1	3	3	4	1	0	0	6	0	0	0	0	0	0	0	56	85	56	85	70	41	1	4	4	6	1	4	11	22	11	18	7	3	34	19	23	33	25	9	26	26	29	51	30
Cdh1	1	0	0	47	30	35	59	66	27	2	7	13	20	16	1	3	1	3	7	2	49	31	10	1	31	29	46	33	26	37	44	28	62	28	59	47	26	46	35	28	15	29	25	18	82	93	76	89	72
Ndn	10	2	8	24	18	19	20	20	0	0	0	0	0	0	16	20	17	21	18	19	0	0	0	0	0	0	2	1	4	0	10	3	0	0	0	0	0	0	0	0	0	0	0	0	0	0	0	0	0
Cdh4	1	0	8	1	3	0	2	3	0	0	0	0	0	0	26	29	30	25	24	30	62	26	37	56	61	19	0	0	0	0	0	0	83	1	20	44	4	49	3	15	4	3	7	10	29	0	2	0	0
Cdip1	1	9	0	1	2	1	1	1	8	10	10	9	8	13	0	0	0	0	0	0	1	1	1	0	1	1	0	2	0	0	0	0	0	4	1	0	5	0	1	1	2	0	1	1	10	9	8	11	9
Cdk11b	2	4	0	0	0	0	0	0	3	2	2	3	3	3	0	0	1	0	0	0	5	5	5	4	7	5	0	0	0	0	0	0	4	3	4	5	7	6	7	5	7	6	7	7	6	7	14	14	10
Shmt2	4	6	4	0	0	0	0	0	0	0	0	0	0	0	3	2	3	2	3	3	0	0	0	0	0	0	1	1	2	1	3	1	0	0	0	0	0	0	0	0	0	0	0	0	0	0	0	0	0
Cdk13	1	10	1	11	5	15	0	0	0	1	2	3	2	2	0	0	0	0	0	0	0	0	0	0	0	0	0	0	0	0	0	0	0	2	0	2	0	2	0	0	0	0	0	0	0	0	0	0	0
Dusp8	7	1	1	1	0	1	0	0	12	11	7	5	13	3	6	5	6	5	5	7	14	13	14	12	9	13	0	0	0	0	0	0	16	9	14	13	15	12	12	11	10	10	8	7	13	7	9	7	5
Espnl	9	4	10	19	1	1	1	0	0	57	0	0	0	0	18	0	2	2	0	0	85	85	3	0	82	83	26	0	3	18	25	32	0	0	80	3	81	85	0	6	0	0	0	1	0	0	5	82	0
Orc2	6	11	4	0	0	0	0	0	2	3	0	1	1	0	0	0	0	0	0	0	0	0	0	0	1	0	0	0	0	1	0	1	0	1	0	0	0	2	7	0	3	0	2	1	0	0	0	0	0
Pds5b	2	3	1	0	1	0	0	1	0	0	0	0	1	0	0	0	0	0	0	0	6	8	8	15	18	9	0	0	0	0	0	0	9	16	13	17	11	15	0	0	0	0	0	0	1	1	1	0	0
Cdk15	3	0	0	8	10	2	5	1	0	0	0	0	1	1	38	25	30	28	28	27	0	0	0	0	0	0	4	19	13	18	52	19	1	0	0	0	0	0	0	1	0	1	0	0	0	0	0	0	0
Chkb	1	1	0	0	0	0	0	0	0	0	0	0	0	0	0	0	0	0	0	0	0	0	0	0	0	0	0	0	0	0	0	0	0	0	0	0	0	0	0	0	0	0	0	0	0	0	0	0	0
Dusp18	1	2	0	0	0	0	0	0	0	0	0	0	0	0	0	0	0	0	0	0	10	10	10	1	0	10	0	0	0	0	0	0	2	0	7	0	0	0	18	18	18	16	13	16	1	0	0	1	2
Esr2	6	0	7	0	0	0	7	4	0	0	10	0	0	0	0	2	6	1	2	2	0	16	9	98	58	28	0	0	1	0	0	6	0	12	0	23	5	0	4	40	48	16	51	46	0	15	0	0	0
Exoc8	2	9	14	0	0	0	3	3	0	0	0	0	0	0	13	8	8	1	0	2	0	0	1	0	0	0	21	17	26	13	14	10	0	0	0	0	0	0	0	0	0	0	0	0	0	0	0	0	0
Fkbp5	14	35	0	0	1	0	0	0	1	0	0	0	0	0	13	2	1	6	5	4	6	0	0	5	0	0	12	0	0	14	1	0	5	0	0	0	0	0	8	0	0	0	0	0	12	0	0	0	0
Gins1	2	0	0	3	5	1	7	5	0	0	0	0	0	0	10	8	1	2	8	5	0	5	0	16	0	1	3	1	1	8	4	1	13	0	0	0	0	0	0	0	0	0	0	0	0	1	3	0	1
Gsk3a	29	48	5	17	18	17	12	17	55	59	64	45	70	58	31	31	30	27	29	32	76	81	81	78	82	73	10	10	11	5	9	6	68	85	72	84	86	81	26	25	32	37	34	26	64	70	65	55	72
Kidins220	3	8	1	2	1	2	0	1	8	8	13	15	13	10	3	3	3	3	1	3	0	0	0	0	1	0	56	54	59	57	61	49	0	0	0	0	0	0	25	21	23	23	21	22	0	0	0	0	0
Myo5c	4	1	5	3	4	2	2	2	0	0	0	0	0	0	3	0	2	0	0	1	4	11	10	13	10	8	7	1	0	3	5	5	3	1	5	4	4	4	1	0	0	0	0	0	11	13	16	19	12
Ppp2r2b	7	0	9	4	1	1	4	5	0	0	0	0	0	1	93	99	91	106	114	96	0	0	0	0	0	0	62	35	29	31	33	64	0	0	2	0	0	0	0	0	12	0	0	0	0	21	0	0	0
Recql4	4	1	4	0	0	0	1	0	8	6	0	2	0	0	0	0	0	0	0	0	1	0	0	5	0	1	3	0	2	0	7	0	1	0	31	0	6	0	0	1	1	0	0	0	0	0	0	0	0
Slc2a13	3	1	1	0	0	0	0	0	0	0	1	1	3	0	1	2	3	3	1	2	1	6	5	0	0	1	0	0	0	0	4	0	4	0	7	1	3	4	0	2	2	3	1	1	2	5	3	2	3
Tanc2	6	12	7	0	0	0	0	0	0	0	0	0	0	0	0	2	0	2	3	1	0	0	0	0	0	0	46	52	55	50	48	48	0	0	0	0	0	0	0	0	0	0	0	0	0	0	0	0	0
Ttbk2	7	13	1	1	0	0	0	0	0	0	0	0	0	0	16	21	22	22	16	17	0	0	0	0	0	0	0	0	0	0	0	0	2	0	0	0	0	0	0	0	0	0	0	0	2	1	1	0	1
Vps9d1	7	21	13	5	1	4	1	0	0	0	0	0	0	0	0	0	0	0	0	0	0	0	0	0	0	0	0	0	0	0	0	0	0	1	0	0	1	0	3	1	1	1	3	3	0	0	0	0	0
Wee1	3	1	4	0	0	0	0	0	4	3	10	5	2	4	0	0	0	1	0	0	0	3	0	2	10	0	0	0	0	0	0	0	2	2	1	17	10	3	0	0	0	16	4	0	3	5	2	33	25
Cdk19	2	0	0	0	0	0	0	0	0	0	0	0	0	0	10	8	7	4	6	7	0	0	0	0	0	0	0	0	0	0	0	0	0	0	0	0	0	0	0	0	0	0	0	0	0	0	1	1	0
Cdk5	1	24	0	0	1	0	0	1	11	1	8	4	36	2	0	0	1	0	0	1	43	21	3	14	64	3	0	0	0	0	0	1	0	4	2	6	54	36	12	2	0	3	3	6	7	22	0	6	69
Cdk5rap1	1	0	0	2	2	0	2	0	0	0	0	0	0	0	3	1	1	4	2	3	0	0	0	0	0	0	0	0	0	1	0	0	0	0	0	0	0	0	0	0	0	0	0	0	0	0	0	0	0
Cdk5rap2	1	1	0	0	0	0	0	0	0	0	0	0	0	0	1	0	1	0	0	0	0	0	0	0	0	0	0	0	0	0	0	0	0	0	0	0	0	0	0	0	0	0	0	0	0	0	0	0	0
Rb1	24	27	8	47	75	45	63	74	0	0	0	0	0	0	1	1	1	0	0	1	0	0	0	0	0	0	0	0	0	0	0	0	0	0	0	0	0	0	0	0	0	0	0	0	0	0	0	0	0
Snapc1	3	0	1	0	0	0	0	0	0	0	0	0	0	0	3	5	11	10	1	2	0	0	0	0	0	0	0	0	0	0	0	0	0	0	0	0	0	0	8	11	3	7	16	7	0	1	0	0	0
Cdkal1	8	7	2	1	4	1	4	0	0	0	0	0	1	0	0	3	2	2	3	2	2	4	2	3	3	3	0	0	0	0	0	0	2	4	2	5	2	4	0	0	0	0	0	0	3	3	2	2	5
Ciao1	1	0	0	0	0	0	0	0	1	1	0	1	1	1	0	1	0	2	1	0	0	0	0	0	0	0	0	0	0	0	0	0	0	1	0	0	1	0	0	0	0	0	0	1	0	0	0	0	0
Tmbim4	1	1	0	1	1	1	0	0	0	0	0	0	0	0	0	0	0	0	0	0	0	0	0	0	0	0	11	10	13	14	11	14	0	0	0	0	0	0	0	0	0	0	0	0	0	0	0	0	0
Tuba1a	1	1	0	0	0	0	0	0	0	0	0	0	0	0	28	22	26	20	16	24	0	0	0	0	0	0	0	0	1	0	2	0	0	0	0	0	0	0	0	0	0	0	0	0	0	0	0	0	0
Tubb2b	2	10	0	1	2	2	4	6	0	0	0	0	0	0	10	10	9	9	8	10	0	0	0	0	0	0	16	20	8	12	4	11	0	0	0	0	0	0	0	0	0	0	0	0	0	0	0	0	0
Tubb4a	5	0	0	2	2	2	1	1	1	0	0	0	0	0	51	52	52	49	47	53	0	0	3	1	0	3	0	0	0	0	0	0	1	1	0	0	0	2	0	0	0	0	0	0	0	0	0	0	0
Tubb4b	15	3	0	0	0	0	0	0	1	0	0	0	0	0	0	0	0	0	0	0	0	2	0	2	1	0	3	6	6	9	12	10	3	4	2	6	3	1	5	5	4	1	0	0	0	0	0	0	0
Wdtc1	4	3	8	0	0	0	0	0	37	38	39	36	56	29	6	7	8	3	3	4	37	28	39	48	39	34	2	3	2	4	2	1	44	50	41	53	45	60	8	8	9	13	11	8	42	33	46	43	39
Cdkn1a	3	0	0	0	7	7	0	0	0	1	0	0	1	1	0	0	0	0	0	0	0	0	0	6	0	0	0	0	0	0	0	0	0	0	0	0	0	0	0	2	0	6	1	1	0	0	0	0	0
Cdkn2d	2	0	3	0	0	0	0	0	23	22	33	26	17	35	0	0	0	0	0	0	0	0	5	0	1	1	0	0	0	0	0	0	15	2	29	2	1	17	3	2	1	8	5	3	0	0	1	0	2
Cdkn3	1	0	0	0	1	7	2	8	30	27	32	0	1	27	1	0	0	0	1	0	0	37	25	45	8	39	0	0	0	0	0	0	25	21	33	0	35	0	1	3	15	10	1	6	8	33	19	0	12
Cdo1	1	0	1	0	0	0	2	0	1	2	1	0	4	0	0	0	0	0	0	0	1	2	1	0	1	1	0	0	0	0	0	0	1	0	1	0	1	1	0	0	0	0	0	0	5	5	4	4	2
Cdon	1	0	0	0	0	0	1	1	0	0	0	0	0	0	3	2	2	5	2	3	1	0	1	1	1	1	0	0	0	0	0	0	1	1	0	1	1	1	0	0	0	0	0	0	0	0	0	0	0
Cdyl	3	35	29	1	1	1	18	13	0	0	0	0	0	0	37	26	30	19	16	28	0	0	0	1	0	0	13	5	41	10	11	28	0	0	0	0	0	1	0	0	0	0	0	0	0	0	0	14	0
Prr14	3	8	6	0	0	0	0	0	0	0	0	0	0	0	0	0	0	0	0	0	0	0	0	0	0	0	0	0	0	0	0	0	0	0	0	0	0	0	1	1	1	1	1	1	0	0	0	0	0
Chd1l	22	14	0	91	132	131	3	23	170	300	322	314	309	374	0	0	0	0	0	0	28	82	10	29	128	46	281	219	195	264	31	70	173	46	36	16	83	48	165	227	232	232	231	280	60	103	74	40	146
Rbl1	12	10	0	15	15	23	13	34	11	4	2	3	16	3	1	1	4	2	2	2	44	27	54	54	88	106	1	0	3	1	0	0	36	74	66	63	50	116	33	6	40	40	49	27	30	62	41	13	20
Zfp523	7	12	7	5	3	4	8	6	0	0	2	1	0	1	10	24	25	26	24	12	0	9	2	5	9	2	13	11	13	17	13	43	5	1	4	5	13	6	0	0	0	0	0	0	2	9	5	0	3
Cidea	2	0	0	1	1	0	0	0	0	0	0	0	0	0	0	0	0	2	3	0	0	0	0	0	1	0	0	0	0	0	0	0	0	0	0	0	1	1	0	0	0	0	0	0	0	0	0	0	0
Crebl2	3	1	0	0	0	0	0	0	0	0	0	0	0	0	0	0	0	0	0	0	0	0	0	0	0	0	0	0	0	0	0	0	0	0	0	0	0	0	0	0	0	0	2	2	0	0	0	0	0
Foxj3	2	2	6	0	0	0	1	1	12	8	14	6	25	9	4	7	7	3	3	4	34	47	46	43	50	57	3	1	0	0	0	0	41	33	36	18	28	34	31	24	26	19	31	15	17	26	17	34	25
Foxn3	1	1	1	11	8	7	4	8	49	37	35	41	57	42	0	0	0	0	0	0	68	65	64	57	54	70	16	11	2	4	3	9	44	45	62	49	49	47	66	56	64	63	65	64	54	44	57	54	55
Foxq1	1	1	4	17	35	7	50	57	11	0	0	0	4	0	7	12	3	13	27	13	45	57	60	29	37	84	59	40	47	57	77	57	83	75	67	40	52	47	3	2	2	0	1	0	59	48	36	32	17
Gli1	7	48	47	2	0	0	0	1	0	0	0	0	0	0	3	1	3	5	9	3	0	0	4	12	0	3	0	0	0	0	0	0	0	0	0	0	0	0	0	0	0	0	0	0	0	0	0	0	0
Hivep2	3	5	7	12	3	12	0	0	20	22	19	22	25	19	0	0	0	0	0	0	35	46	47	60	62	55	1	1	1	1	1	3	65	54	36	56	59	60	2	1	3	2	1	3	49	46	49	39	47
Hnf4a	4	3	2	5	6	1	6	6	0	0	0	0	0	0	0	0	0	0	1	0	0	0	0	0	0	0	21	18	17	19	21	21	0	0	0	0	0	0	1	1	1	1	1	2	2	0	0	2	0
Ikzf5	7	15	5	2	8	0	4	12	21	23	6	8	20	11	1	1	1	1	1	1	36	53	26	35	63	27	7	12	4	14	9	13	20	26	17	22	28	35	9	10	6	14	12	6	22	49	30	10	27
Inmt	2	2	0	3	7	0	3	6	0	0	0	0	0	0	2	2	2	2	2	2	0	0	0	0	0	0	0	0	0	0	0	0	0	0	0	0	0	0	0	0	0	0	0	0	0	0	0	0	0
Klf5	9	2	24	2	2	2	0	0	0	0	0	0	0	0	16	23	15	15	24	18	0	0	0	0	0	0	0	0	0	0	0	0	0	0	0	0	0	0	0	0	0	0	0	0	0	0	0	0	0
Klhl24	4	35	19	67	46	37	9	8	70	63	50	32	83	29	38	27	18	27	26	31	122	140	146	148	141	130	0	0	0	0	0	0	106	133	125	117	136	99	114	112	109	141	129	108	85	110	104	103	125
Mdm2	3	2	0	3	5	5	0	0	95	128	104	103	165	72	20	17	11	40	42	24	97	136	95	150	174	82	72	52	31	17	59	10	203	185	165	227	201	187	5	2	8	1	3	2	126	19	19	46	0
Prdm5	15	58	48	26	4	7	39	31	0	0	0	0	0	0	17	8	9	8	5	6	0	0	0	0	0	0	0	0	4	2	3	11	0	0	0	0	0	0	0	0	0	0	0	0	0	0	0	0	0
Pzp	2	3	3	1	1	0	2	2	0	0	0	0	0	0	1	1	1	1	0	1	0	0	0	0	0	0	4	1	1	4	1	3	0	0	0	0	1	0	0	0	0	0	0	0	0	0	0	1	0
Runx1t1	1	14	1	1	18	1	2	2	0	0	0	0	0	0	14	12	13	14	7	14	0	0	0	1	0	0	1	0	5	0	0	0	0	0	0	0	0	0	0	0	0	0	0	0	0	0	0	0	0
Spi1	1	2	12	1	8	0	0	0	0	3	0	0	0	0	0	2	1	1	1	1	8	30	7	1	5	0	0	0	1	0	0	0	0	0	5	0	3	0	0	0	1	0	0	0	0	15	4	0	1
Trib2	2	2	0	1	1	1	1	1	1	0	1	0	10	0	31	30	27	31	27	20	2	9	0	8	19	0	5	0	2	0	7	5	3	5	0	6	3	0	0	0	0	0	0	0	0	0	0	1	0
Celf4	1	0	0	1	1	0	1	1	0	5	0	0	7	0	8	7	8	10	8	9	0	0	0	3	0	0	1	1	1	0	0	0	1	0	0	0	0	0	1	1	1	1	3	1	0	4	0	0	0
Phkg2	4	1	4	0	0	0	0	0	10	5	2	2	4	0	1	1	1	1	5	1	17	9	5	13	6	2	0	0	0	0	0	0	14	6	15	2	19	2	4	0	2	0	2	2	0	2	2	1	0
Cenpc1	8	2	1	0	0	0	0	0	1	2	9	5	8	1	0	0	0	0	0	0	7	4	1	0	0	0	1	0	1	0	0	0	0	1	6	1	3	5	0	0	0	0	0	0	0	8	7	0	0
Cenpm	1	0	0	0	0	0	0	0	1	2	1	1	2	1	0	0	0	0	0	0	5	0	1	2	3	0	0	0	0	0	0	0	1	1	3	1	1	1	2	2	1	1	0	2	1	2	1	0	1
Cir1	5	4	1	0	2	2	0	0	0	0	0	0	0	0	0	0	0	0	0	0	0	0	0	2	0	0	0	0	0	2	1	0	0	0	0	0	0	0	0	2	0	3	2	2	0	0	0	0	0
Gm1141	1	0	0	0	0	0	0	0	0	0	0	0	0	0	0	0	0	0	0	0	0	0	0	0	0	0	0	0	0	0	0	0	0	0	0	0	0	0	0	0	0	0	0	0	0	0	0	0	0
Hjurp	1	1	0	1	1	1	0	1	0	0	1	0	1	0	0	0	0	0	0	0	0	0	0	0	0	0	0	0	0	0	1	1	0	0	1	0	0	0	1	2	0	0	0	1	0	0	0	0	0
Spc24	1	0	0	2	2	2	3	3	0	0	0	0	0	0	1	2	0	0	0	1	0	0	0	0	0	0	0	0	0	0	0	0	0	0	0	0	0	0	0	0	0	0	0	0	0	0	0	0	1
Cenpv	1	0	0	0	0	0	0	0	0	0	0	0	0	0	2	2	2	2	0	1	0	0	0	0	0	0	0	0	0	0	0	0	0	0	0	0	0	0	0	0	0	0	0	0	0	0	0	0	0
Psme2b	8	0	0	0	0	0	0	0	0	0	0	0	2	0	0	0	1	0	0	0	0	0	0	1	0	0	1	0	0	0	0	0	0	1	0	2	0	0	0	0	2	0	0	0	0	0	0	0	0
Cep170	1	1	0	0	0	0	0	0	0	0	0	0	0	0	0	0	0	0	0	0	0	0	0	0	0	0	1	2	2	2	3	1	0	0	0	0	0	0	0	0	2	0	0	0	0	0	0	0	0
Cep290	2	0	1	0	0	0	0	0	0	0	0	0	0	0	4	4	4	5	4	4	0	0	0	0	0	0	0	0	0	0	0	0	0	0	0	0	0	0	0	0	0	0	0	0	0	0	0	0	0
Kctd10	6	5	2	1	1	1	0	0	0	0	0	0	0	0	0	0	0	0	0	0	0	12	1	0	21	18	0	0	0	0	0	0	1	2	13	19	3	12	0	0	0	0	0	0	0	0	13	1	1
Pcnt	3	2	2	0	0	0	0	0	29	30	28	23	30	30	1	0	0	0	0	0	37	36	40	31	29	36	0	0	0	0	0	0	20	27	38	30	28	26	40	40	45	45	42	42	24	32	31	30	34
Dynll2	14	7	7	13	11	9	9	12	46	31	30	35	54	26	26	24	28	25	17	29	69	58	52	60	54	53	17	11	13	12	16	12	77	57	47	66	53	64	42	37	39	48	42	36	58	43	43	44	39
Ell	4	9	6	0	0	0	0	1	0	0	0	0	0	0	0	0	0	0	0	0	0	0	0	0	0	0	0	0	0	0	0	0	0	0	0	0	0	0	0	0	0	0	0	0	0	0	0	0	0
Serpinf1	2	2	2	0	1	0	0	0	0	0	0	0	0	0	0	0	0	0	0	0	0	0	0	0	0	0	15	17	21	16	23	18	0	0	0	0	0	0	0	0	0	0	0	0	0	0	0	0	0
Serping1	4	0	5	0	0	0	0	0	0	0	0	0	0	0	0	0	1	0	0	1	0	0	0	0	0	0	0	0	3	0	2	1	0	0	0	0	0	0	0	0	0	0	0	0	0	0	0	1	0
Chadl	1	0	5	3	3	3	1	1	0	0	3	1	0	0	33	27	26	30	24	29	0	0	3	10	0	7	30	33	40	32	32	38	2	0	5	0	0	0	0	0	1	0	0	1	0	0	3	0	1
Chd1	4	45	1	51	4	36	1	1	27	17	38	34	48	20	0	0	0	1	0	1	14	23	56	77	45	14	6	11	11	8	2	13	7	81	43	56	67	52	6	7	3	29	11	12	6	15	27	7	8
Kmt2c	20	37	18	0	0	0	0	0	0	0	0	0	0	0	0	0	0	0	0	0	2	0	0	4	5	0	0	0	0	0	0	0	1	0	0	0	3	0	0	0	0	0	0	0	0	1	1	0	0
Gtf2b	14	0	2	267	321	360	203	347	1	0	1	0	3	0	47	12	42	38	10	6	173	130	30	167	67	25	15	3	2	0	1	13	3	6	6	3	55	1	2	0	0	2	1	3	129	16	81	68	91
Lcorl	1	7	3	0	1	0	0	0	1	1	3	1	1	1	0	0	0	0	0	0	1	1	1	1	1	1	0	2	2	2	1	1	1	2	1	2	1	3	1	1	1	1	1	1	0	1	1	0	1
Mphosph9	1	1	0	0	0	0	0	0	0	0	0	0	0	0	0	4	4	4	0	0	0	0	0	0	0	0	0	0	0	0	0	0	0	0	0	0	0	0	8	1	2	2	2	5	0	0	0	0	0
Polh	15	18	2	41	54	52	33	54	20	13	7	7	8	20	2	3	6	3	3	3	21	6	24	20	23	9	13	8	14	7	7	16	11	21	11	9	19	14	0	0	0	1	0	0	2	0	12	0	4
Polk	7	7	1	74	72	82	69	79	0	1	0	0	0	4	0	0	0	0	2	0	0	0	0	0	0	0	0	0	0	0	0	0	1	4	0	6	0	1	38	45	42	38	47	45	1	0	0	1	0
Top2b	13	29	9	2	4	2	0	0	0	0	0	0	0	1	0	0	0	0	0	0	0	0	0	0	0	0	15	35	21	16	23	34	2	1	5	4	5	2	3	3	3	3	3	3	0	0	0	0	0
Trim33	3	21	3	0	0	0	5	3	0	0	4	2	0	2	0	0	0	0	0	0	0	0	0	0	0	0	0	0	0	0	0	0	0	0	1	0	1	1	0	0	0	0	0	0	0	0	0	0	0
Zfp90	8	4	0	2	1	4	0	8	3	16	6	7	5	7	24	25	23	23	23	24	0	0	5	0	2	2	0	1	1	0	1	0	0	10	0	1	3	0	0	0	1	0	0	0	0	0	4	0	0
Chd5	1	14	130	285	371	246	258	270	0	0	0	0	0	0	224	235	245	239	222	223	0	0	0	0	0	0	1	0	0	0	0	0	1	0	0	0	0	0	0	0	0	0	0	0	0	0	0	0	0
Eif3g	4	6	4	0	0	0	0	0	3	5	10	1	2	4	0	0	0	0	0	0	0	0	3	0	2	0	0	0	0	0	0	0	0	0	0	1	0	0	14	23	17	16	17	15	0	0	0	0	0
Gzf1	4	2	0	6	3	8	3	6	0	0	0	0	0	0	9	3	4	6	5	5	0	0	0	1	0	0	2	3	2	1	1	0	0	0	0	0	0	0	13	24	14	13	14	14	0	0	0	0	0
Hdac2	12	101	41	10	1	7	3	2	23	28	15	12	33	7	0	0	1	0	0	0	13	1	14	40	57	4	80	42	28	45	30	104	36	40	27	80	30	18	0	0	1	3	0	1	0	0	0	0	1
Lonp2	1	4	1	3	3	3	2	2	0	0	0	0	0	0	1	1	1	1	1	1	1	0	0	0	0	0	1	1	0	0	0	1	0	0	0	0	0	0	0	0	0	0	0	0	0	0	0	0	0
Mecp2	5	3	10	1	0	0	0	0	0	5	0	0	5	2	26	29	33	30	26	26	15	11	11	33	33	17	1	2	1	1	1	1	3	9	2	7	9	6	1	1	1	2	3	1	6	10	13	12	16
Nkap	2	9	4	1	1	2	0	0	0	0	0	0	0	0	16	8	6	2	6	5	0	0	0	0	0	0	4	4	2	1	2	6	0	0	0	0	0	0	0	0	0	0	0	0	0	0	0	0	0
Pias4	3	3	3	1	1	1	1	0	4	18	3	2	5	7	1	0	2	0	0	1	10	8	11	5	11	3	1	3	1	0	2	1	6	15	3	16	24	11	3	3	3	6	2	1	1	8	3	2	2
Prdm16	4	3	2	0	0	0	0	0	0	0	0	0	0	0	30	30	25	22	19	20	0	0	0	0	0	0	105	93	87	88	101	92	0	0	0	0	0	0	0	0	0	0	0	0	1	1	0	0	0
Rnf20	2	19	9	1	0	0	2	1	0	0	0	0	0	0	1	2	5	6	2	4	0	0	0	1	0	0	0	0	0	0	0	0	0	0	0	0	0	0	11	14	4	0	4	13	0	0	0	0	0
Ruvbl1	4	1	2	11	3	5	0	0	42	50	90	37	55	49	9	0	0	0	0	1	40	2	33	59	60	46	0	0	0	0	6	23	66	56	59	118	67	41	20	45	32	16	30	29	1	0	0	0	0
Suv39h2	13	23	0	1	0	0	6	3	0	0	0	0	0	0	263	266	296	247	257	219	0	0	0	0	0	0	75	140	18	166	78	179	0	0	0	1	0	1	0	0	0	0	1	0	0	0	0	0	0
Tada3	8	1	6	9	3	4	23	19	1	2	0	1	0	0	13	15	15	7	11	12	3	1	1	11	16	2	15	24	24	12	11	13	1	0	0	9	0	1	8	7	9	4	3	2	0	0	0	0	1
Taf5	8	1	6	40	43	47	26	60	0	0	0	0	0	0	11	3	11	0	1	0	0	14	2	0	0	3	58	80	36	5	1	41	2	0	0	0	0	0	17	4	8	11	5	4	0	1	5	5	0
Topbp1	2	1	0	0	0	0	0	0	0	1	4	1	3	2	6	6	6	12	4	7	8	1	2	25	5	7	3	2	6	6	3	1	2	18	5	28	5	35	1	1	1	4	2	3	4	7	3	15	2
Zfp955a	6	20	9	41	39	37	10	62	1	0	0	0	0	0	1	1	1	1	1	1	0	0	0	0	0	0	5	13	3	13	8	15	0	0	0	0	0	3	0	0	0	0	0	0	0	5	1	14	7
Chl1	2	3	0	0	0	0	0	1	0	0	0	0	0	0	3	2	2	1	0	2	0	0	0	0	0	0	0	0	0	0	0	0	1	0	0	0	0	0	0	0	0	0	0	0	0	0	0	0	0
Chm	1	27	1	7	11	3	6	8	1	0	0	0	4	0	5	1	0	0	0	2	2	4	2	2	13	1	14	30	24	18	11	25	1	4	1	2	1	2	0	0	0	0	0	1	0	0	3	0	0
Chml	1	6	0	2	2	0	0	0	4	12	12	8	11	2	0	0	0	0	0	0	0	3	1	0	6	3	0	0	0	0	0	0	4	12	6	7	14	10	1	0	0	0	0	0	5	10	2	12	9
Chmp4b	1	0	0	36	43	37	35	42	25	43	43	45	47	48	5	5	1	2	3	7	12	5	22	12	20	20	0	0	0	1	0	0	19	33	17	25	30	26	13	17	18	23	16	15	1	14	12	16	6
Epn1	6	9	5	0	0	0	0	0	7	9	9	8	9	8	0	0	1	0	0	1	11	14	12	9	9	11	3	3	4	6	4	2	13	14	11	13	17	14	1	1	2	1	1	1	9	10	11	9	10
Eps8	2	2	1	0	0	0	0	0	0	0	0	0	0	0	0	0	0	0	0	0	0	0	0	0	0	0	11	11	9	10	10	9	0	0	0	0	0	0	0	0	0	0	0	0	0	0	0	0	0
Rapgef2	6	4	0	0	3	2	0	1	0	0	0	0	0	0	1	0	0	0	0	0	0	0	0	0	0	0	0	0	0	0	0	0	0	0	0	0	0	0	0	0	0	0	0	0	0	0	1	3	1
Dapk3	1	1	0	5	6	6	3	5	1	3	6	3	3	5	4	3	1	0	3	3	2	2	1	6	7	1	2	5	5	5	3	3	3	4	1	6	5	8	0	1	1	1	1	2	0	1	1	0	0
Fkbp8	2	1	0	0	1	1	1	2	0	0	0	0	0	0	0	0	0	0	0	0	0	0	0	0	0	0	0	0	0	0	0	0	0	0	0	0	0	0	0	0	0	0	0	0	0	0	0	0	0
Fndc3b	2	2	0	8	10	11	10	9	0	1	0	0	0	0	0	0	0	0	1	0	0	0	0	0	0	0	8	5	6	3	8	4	0	0	1	0	0	0	1	1	0	0	0	0	0	5	3	0	0
Kcnn3	1	0	2	1	1	1	2	2	3	2	5	6	0	6	0	2	2	2	2	2	3	1	1	0	0	1	0	0	0	0	0	0	1	0	1	0	0	0	14	11	13	14	13	13	6	7	10	14	11
Kif16b	8	15	8	0	3	0	0	0	9	7	8	5	7	7	1	3	4	5	1	1	22	15	28	14	22	25	13	6	9	14	12	16	18	16	23	22	32	16	20	19	16	18	18	21	22	18	25	23	23
Mib2	2	0	0	1	1	1	0	0	0	1	0	0	1	0	0	0	0	0	0	0	0	1	0	0	0	0	3	3	2	3	5	6	0	2	0	0	0	5	4	2	2	2	2	2	0	0	2	1	0
Nup153	11	36	5	3	2	2	1	1	15	19	0	3	16	1	0	0	0	3	3	1	2	22	7	36	44	8	0	0	0	3	0	9	43	32	4	28	31	14	0	0	0	1	0	0	0	3	0	0	0
Pskh1	2	1	0	0	1	1	1	1	0	0	0	0	0	0	1	1	1	1	1	1	0	0	0	0	0	0	0	0	0	0	0	0	0	0	0	0	0	0	0	0	0	0	0	0	0	0	0	0	0
Scn7a	1	1	0	0	0	0	0	0	0	0	0	0	0	0	0	0	0	0	0	0	0	0	0	0	0	0	0	0	0	0	0	0	0	0	0	0	0	0	0	0	0	0	0	0	0	0	0	0	0
Slc9a6	2	1	0	0	0	0	0	0	1	1	1	1	1	1	0	0	0	0	0	0	1	2	2	2	3	2	0	0	0	0	0	0	2	3	2	3	1	1	0	0	0	0	0	0	2	1	1	1	1
Tpcn1	1	1	0	0	0	0	0	0	3	3	4	3	3	4	5	5	5	5	3	5	3	3	4	3	2	2	10	9	9	8	11	9	3	4	4	3	3	3	0	1	1	1	1	1	1	2	3	2	1
Vps13a	1	3	7	1	2	1	2	2	0	0	0	0	0	0	5	4	5	5	7	5	0	0	0	0	0	0	0	2	0	1	1	0	0	0	0	0	0	0	0	0	0	0	0	1	0	0	0	0	0
Chp2	4	4	3	2	51	10	12	19	0	0	0	0	0	0	0	0	0	0	0	0	0	0	0	0	0	0	36	30	46	17	61	79	0	0	0	0	0	0	0	0	0	0	0	0	0	0	0	0	0
Chrna7	1	0	1	16	19	15	20	17	0	0	0	0	0	0	11	11	12	11	9	12	0	0	0	0	0	0	7	6	5	5	0	8	2	0	0	0	0	0	0	0	0	0	0	0	0	0	0	0	0
Chrnb2	4	0	0	4	14	4	7	5	14	36	21	37	10	16	66	66	66	67	65	69	37	15	45	6	11	2	0	0	0	0	0	0	56	1	51	44	19	0	1	9	0	3	0	15	49	50	14	48	43
Chtop	1	1	0	0	0	0	0	0	15	11	12	11	18	15	0	0	0	0	0	0	2	5	8	9	7	3	10	13	17	22	12	12	5	5	5	8	4	5	7	4	7	10	13	9	1	0	0	0	3
Tmem198b	2	1	0	0	0	0	0	0	0	0	0	0	0	0	0	0	0	0	0	0	0	0	0	0	0	0	0	1	0	0	0	0	0	0	0	0	0	0	0	0	0	0	0	0	0	0	0	0	0
Cideb	1	1	0	1	0	0	1	0	1	2	1	1	1	1	0	0	0	0	0	0	1	0	0	0	0	0	1	1	1	1	1	1	0	0	0	1	0	0	1	1	2	2	0	1	1	2	0	0	0
Cit	6	1	0	5	3	1	1	0	5	35	54	30	34	57	15	15	15	13	12	17	21	52	29	65	64	0	1	3	13	2	0	43	60	26	57	25	44	31	4	7	4	2	4	3	3	11	28	0	0
Ckmt1	1	1	1	0	0	0	0	0	14	6	11	10	2	10	1	1	1	1	2	2	9	2	4	4	0	0	5	3	5	6	4	2	4	1	0	5	0	0	4	4	3	11	5	6	30	11	25	27	12
Clasp1	1	3	2	0	0	0	0	0	0	0	0	0	0	0	0	0	0	0	0	0	0	1	2	2	3	0	0	0	0	0	0	0	3	4	1	4	4	1	3	0	0	2	0	0	0	0	1	0	0
Clasp2	5	6	4	10	7	11	6	6	0	0	0	0	0	0	0	0	0	0	0	0	2	3	4	1	4	2	0	0	0	0	0	0	2	2	2	2	2	2	0	0	0	0	0	0	4	4	5	4	4
Mark1	13	4	2	4	0	0	0	0	2	6	0	5	0	0	1	8	6	5	8	5	0	4	0	3	5	0	0	1	0	0	0	0	3	15	2	26	3	4	21	29	20	24	26	26	0	0	0	0	0
Snx3	9	13	4	14	6	9	1	1	19	24	32	23	31	22	0	0	0	0	0	0	13	16	18	15	21	10	0	0	6	0	0	0	29	30	21	34	34	31	12	6	13	15	13	7	1	1	1	5	1
Snx30	9	5	2	22	15	18	17	14	0	1	0	0	0	0	0	2	0	1	2	1	0	0	0	0	0	0	0	0	1	1	0	0	0	0	0	0	0	0	1	9	4	0	6	3	0	0	0	0	0
Clcn7	1	1	0	0	0	0	0	0	0	0	0	0	0	0	0	0	0	0	0	0	0	0	0	0	0	0	2	2	2	2	2	2	0	0	0	0	0	0	0	0	0	0	0	0	0	0	0	0	0
Trappc10	17	18	14	0	1	1	0	1	4	12	5	4	8	7	0	0	0	0	0	0	1	1	0	0	3	1	0	0	1	0	0	0	4	11	4	5	13	5	10	15	13	9	10	7	1	1	2	2	1
Clec3b	2	0	0	0	2	0	5	1	3	1	2	3	5	1	1	1	3	3	3	3	16	8	10	15	5	9	0	0	0	0	0	0	10	9	4	10	8	10	0	0	0	0	0	0	6	4	3	0	1
Clec4b1	1	0	0	0	0	0	0	1	1	0	1	0	0	2	4	2	1	2	2	2	0	0	3	0	0	0	0	0	0	0	2	0	0	2	0	0	0	2	0	0	3	3	0	0	0	0	3	0	1
Clec5a	1	1	0	0	1	0	0	0	0	0	0	0	0	0	0	0	0	0	0	0	0	0	4	0	0	0	0	0	0	0	0	0	0	0	0	0	0	0	0	0	0	0	0	0	0	0	3	0	0
Dbil5	20	3	0	1	6	0	13	2	0	14	0	0	0	0	5	1	0	1	0	1	0	0	13	0	0	0	0	1	15	1	0	0	12	11	0	0	1	0	0	0	0	0	0	0	4	14	3	0	14
Uba2	7	13	4	0	0	0	0	0	0	0	0	0	0	0	0	0	0	0	0	0	0	0	0	0	0	0	28	30	24	27	27	36	0	0	0	0	0	0	0	0	0	0	0	0	0	0	0	0	0
Clip2	3	2	0	2	4	2	0	1	0	0	0	0	0	0	8	5	6	4	4	8	0	0	0	0	0	0	15	13	8	11	15	11	0	0	0	0	0	0	0	0	0	0	0	0	0	0	0	0	0
Clip4	3	6	2	2	0	2	0	0	58	59	69	65	69	61	7	9	13	15	8	12	70	58	77	23	10	63	1	0	0	0	0	0	44	71	81	45	58	68	65	63	63	72	52	64	75	93	89	89	91
Virma	3	4	5	0	0	0	0	0	0	0	0	1	1	1	0	0	0	0	0	0	1	0	0	0	0	1	1	1	0	1	1	2	1	0	1	0	1	1	0	0	0	0	0	0	1	1	1	1	1
Clmn	3	4	1	1	1	0	1	1	3	2	1	2	7	6	0	0	0	0	0	0	1	1	0	0	0	0	25	22	22	29	27	30	0	3	4	0	3	1	3	3	3	4	3	1	1	0	2	2	0
Epas1	1	1	0	6	2	3	0	2	0	0	1	0	0	1	4	8	5	9	6	11	0	0	0	0	0	0	1	2	2	3	1	1	0	0	0	0	0	0	0	1	0	3	2	0	8	5	3	29	27
Mcph1	10	18	17	3	20	20	1	2	0	1	0	0	0	0	32	47	29	28	30	30	0	0	0	0	0	0	1	8	7	0	1	0	0	1	1	0	0	0	0	0	0	0	0	0	0	0	0	0	0
Nr5a2	3	2	2	0	0	0	0	0	0	0	0	0	0	0	11	15	11	10	11	8	1	1	0	0	0	0	1	0	0	0	0	0	1	4	0	0	1	1	0	0	0	1	0	0	0	0	0	1	0
Prmt3	6	32	32	7	5	12	1	4	7	12	9	9	32	0	5	9	6	25	11	7	8	0	1	15	13	0	0	0	0	0	0	0	12	11	2	42	34	30	0	0	0	0	0	0	1	0	0	0	0
Strip2	2	1	0	0	0	0	1	1	0	0	0	0	0	0	16	14	21	19	18	17	0	0	0	0	0	0	2	10	1	0	0	0	0	0	0	0	0	0	0	0	2	2	1	0	6	6	11	0	3
Strn3	17	25	25	2	2	1	1	1	40	37	34	37	52	29	1	1	1	1	1	1	41	40	39	43	46	36	0	0	0	0	0	0	44	47	43	52	41	44	44	39	44	51	46	44	41	33	35	37	35
Thrb	1	1	0	19	44	28	29	21	0	0	0	0	0	0	8	10	12	5	10	6	1	8	13	17	26	4	0	0	0	0	1	0	0	0	0	2	4	0	1	0	0	0	0	1	0	0	0	0	0
Trap1	5	15	6	9	7	9	3	6	4	13	10	4	7	8	95	89	64	76	90	103	20	43	38	23	36	14	5	2	20	9	21	2	9	26	22	26	56	20	1	2	1	2	3	2	0	1	7	1	0
Wdr76	1	2	0	19	8	25	9	23	3	4	6	5	4	4	0	0	0	0	0	0	8	1	1	3	11	11	0	0	0	0	0	0	3	0	9	1	0	3	29	22	22	23	33	22	0	12	0	0	1
Clptm1l	1	0	0	0	0	1	1	1	0	0	0	0	2	0	1	0	0	0	0	0	6	8	11	10	12	10	0	0	0	0	0	0	8	8	4	7	6	9	0	0	0	0	0	0	8	10	7	11	8
Clstn1	1	2	4	1	0	0	1	1	0	0	0	0	0	0	22	21	21	19	21	21	0	0	0	0	0	0	3	3	3	5	3	1	0	0	0	0	0	0	0	0	0	0	0	0	0	0	0	0	0
Clta	2	6	0	0	1	0	0	0	0	0	0	0	1	0	4	1	2	1	1	5	18	17	13	20	25	24	0	2	1	1	1	0	20	15	9	15	13	16	0	0	0	0	0	0	23	18	18	20	26
Ehd3	1	1	1	1	4	3	3	3	2	1	1	2	1	1	0	0	0	0	0	0	3	1	1	3	1	2	0	0	0	0	0	0	1	1	0	1	0	2	1	1	0	0	0	0	2	1	0	1	1
Epn2	7	13	1	0	0	0	0	0	0	0	0	0	0	0	1	0	0	0	0	0	3	0	0	1	4	0	0	0	0	0	0	0	10	2	1	11	6	7	0	0	0	0	0	0	1	0	0	0	0
Hspd1	5	9	0	209	194	189	97	161	0	0	0	0	0	0	23	22	21	27	26	21	0	0	0	0	0	0	0	0	1	0	0	0	0	0	0	0	0	0	0	0	0	0	0	0	0	0	0	0	0
Pnck	4	2	1	5	5	4	5	5	1	1	6	0	10	0	5	6	5	7	7	8	27	13	6	14	22	13	12	0	1	0	0	9	27	25	25	20	20	29	7	3	4	7	4	3	0	1	3	1	0
Slc2a2	1	1	1	0	0	0	0	0	1	1	1	1	2	1	0	0	0	0	0	0	0	1	0	0	0	0	4	6	6	8	5	7	0	0	0	0	0	1	0	0	0	0	0	0	1	0	0	0	0
Snx9	2	0	0	0	0	0	0	0	0	0	0	0	0	0	1	3	2	2	5	1	0	0	0	0	0	0	16	18	22	22	24	5	0	0	0	0	0	0	0	0	0	0	0	0	0	0	0	0	0
Clu	1	2	3	0	0	0	0	0	0	0	0	0	0	0	8	6	6	5	5	6	2	2	0	0	2	3	1	1	0	0	0	1	2	0	0	0	1	0	0	0	0	0	0	0	2	3	1	1	7
Cmtr2	2	1	2	0	0	0	0	0	0	0	0	0	1	0	0	0	0	0	0	0	0	0	0	1	1	0	0	0	0	0	0	0	1	1	0	0	0	1	0	0	0	0	0	0	0	0	0	0	0
Gdap2	1	0	2	1	1	0	1	2	3	2	0	3	2	0	0	0	0	0	0	0	3	3	3	3	2	7	0	0	0	0	0	0	2	2	4	2	4	3	2	0	0	0	2	0	4	5	3	6	3
Cmya5	1	1	1	3	2	1	1	2	9	2	10	8	4	9	0	0	0	0	0	0	13	4	18	14	5	8	0	0	0	0	0	0	14	5	12	15	6	14	6	7	7	6	6	7	15	15	12	10	12
Cnn1	4	3	1	1	16	1	6	12	0	0	0	0	0	0	0	0	0	4	1	0	1	0	0	0	2	0	0	0	0	0	0	0	2	2	0	2	1	5	1	1	1	1	2	1	0	0	0	0	0
Suco	1	2	2	0	0	0	0	0	1	1	0	0	0	2	0	0	0	0	0	0	4	7	7	5	4	7	0	0	0	0	0	0	5	2	4	5	4	5	1	2	2	2	2	2	5	7	6	6	7
Cnnm1	1	1	0	0	0	0	0	0	0	0	0	0	0	0	0	0	0	2	1	1	0	0	0	0	0	0	3	3	5	5	5	2	0	0	0	0	0	0	0	0	0	0	0	0	0	1	0	0	0
Cnot1	2	17	3	0	0	0	0	0	0	0	0	0	0	0	0	0	0	0	0	0	0	0	0	0	0	0	0	0	0	0	0	0	0	0	0	0	0	0	0	0	0	0	0	0	0	0	0	0	0
Cnot3	2	3	10	0	0	0	0	0	0	0	0	0	0	0	0	1	1	1	1	0	0	0	0	0	0	0	0	0	0	0	0	0	0	0	0	0	0	0	0	0	0	0	0	0	0	0	0	0	0
Dcp1a	13	1	3	0	0	0	1	1	0	0	0	0	0	0	0	0	0	2	0	0	0	0	0	0	0	0	0	0	0	0	0	0	0	0	0	0	0	0	0	0	0	0	0	0	0	0	0	0	0
Gdpd3	1	0	0	2	3	3	5	5	3	6	7	8	3	5	0	0	0	0	2	0	0	0	0	1	3	0	0	1	2	0	5	0	1	3	0	2	0	0	5	5	4	2	2	2	0	0	1	0	0
Cntln	1	0	0	1	0	0	0	0	0	2	0	0	0	1	1	1	2	1	1	1	0	0	0	0	0	0	0	0	0	0	0	0	0	0	3	2	0	0	0	1	1	0	1	1	0	0	0	0	0
Cntn1	2	2	0	1	1	1	1	1	4	0	0	0	2	0	37	37	35	41	33	35	0	0	0	0	0	0	0	0	0	0	0	0	0	0	0	0	0	0	0	0	1	0	1	3	1	12	0	0	0
Cog4	1	1	0	1	1	1	1	2	2	8	6	7	9	7	11	10	9	12	11	10	0	0	0	0	0	0	1	0	0	1	0	1	1	6	5	12	3	3	0	6	2	6	4	6	0	0	0	0	0
Col18a1	2	1	2	0	0	0	0	0	0	1	0	0	1	1	0	0	0	0	0	0	1	0	0	0	0	0	5	7	3	4	3	5	0	1	1	1	1	0	0	0	0	0	0	0	0	1	0	0	0
Lamb1	7	1	2	12	11	9	17	16	0	0	0	0	0	0	0	0	0	0	0	0	0	0	0	0	0	0	31	35	30	32	33	27	0	0	0	0	0	0	0	0	0	0	0	0	0	0	0	0	0
Col24a1	2	0	0	21	15	12	20	15	0	0	0	0	0	0	0	0	0	0	0	0	11	4	4	7	4	8	0	0	0	0	1	0	4	6	3	0	2	5	0	0	0	0	0	0	14	9	9	8	10
Csf1r	1	0	0	2	1	2	2	4	0	0	0	0	0	0	0	5	0	8	9	0	0	10	12	1	5	6	0	0	0	0	0	0	0	0	8	0	0	0	3	2	8	5	3	1	7	20	67	63	41
Itgb8	10	2	1	0	0	0	0	0	1	0	0	0	0	1	53	63	64	59	70	50	0	1	0	0	0	0	218	191	216	197	217	183	22	3	3	4	0	5	0	3	0	0	2	0	5	10	11	3	18
Kit	1	0	1	3	6	2	2	17	0	3	0	1	3	0	14	41	11	39	10	23	2	36	10	0	29	6	0	2	3	33	18	0	0	8	20	15	9	12	3	4	10	8	6	2	0	3	18	3	8
Lama5	2	4	2	3	1	2	2	2	0	0	0	0	0	0	1	1	1	1	1	1	0	0	0	0	0	0	41	44	34	40	43	42	0	0	0	0	0	0	0	0	0	0	0	0	0	1	1	1	2
Lamc2	4	0	4	20	27	17	27	25	0	0	0	0	0	0	0	0	0	0	0	0	0	0	0	0	1	0	6	6	3	6	8	5	0	0	0	0	1	0	0	0	0	0	0	0	0	0	11	0	1
Lamc3	1	0	1	32	37	30	37	37	31	15	17	14	19	17	0	0	0	0	0	0	17	39	36	19	11	21	36	29	33	35	41	32	0	0	0	0	0	0	12	3	6	0	3	2	22	26	23	21	17
Ntn4	1	0	0	0	3	0	0	0	0	0	0	0	0	0	4	3	5	2	3	5	0	0	0	0	0	0	24	26	21	22	29	19	0	0	0	0	0	0	0	0	0	0	0	0	0	0	0	0	0
Pcolce	1	0	0	18	25	19	24	23	0	0	0	0	0	0	6	3	3	2	2	4	0	0	0	0	0	0	9	7	7	10	9	7	0	0	0	0	0	0	0	0	0	0	0	0	0	0	0	0	0
Pdgfrb	7	23	1	6	3	0	14	5	1	0	1	0	0	0	29	0	6	0	0	9	0	0	0	0	0	0	82	46	7	85	30	68	0	0	0	0	0	0	0	0	0	2	1	1	37	7	0	42	37
Plod1	3	1	0	0	1	0	0	0	0	0	0	0	0	0	0	0	0	0	3	0	0	0	0	0	0	0	0	0	0	0	0	0	0	0	0	0	0	0	0	0	0	1	0	0	0	0	0	0	0
Sparcl1	7	5	7	0	0	0	0	0	0	0	0	0	0	0	1	1	1	1	0	1	0	0	0	0	0	0	0	0	3	0	1	1	0	0	0	0	0	0	0	0	0	0	0	0	0	0	0	0	0
Col28a1	1	1	4	0	0	0	1	0	0	0	0	0	0	0	0	0	0	0	0	0	0	0	0	4	0	0	4	0	10	0	9	0	0	0	0	0	0	0	0	0	1	1	0	0	0	0	0	0	0
Col3a1	2	0	0	2	2	3	5	5	0	0	0	0	0	0	0	0	0	0	0	0	0	0	0	0	0	0	0	5	11	3	12	0	1	0	0	0	0	0	0	0	0	0	0	0	0	0	0	0	0
Col6a3	2	0	0	0	1	1	2	2	0	0	0	0	0	0	0	0	0	0	0	0	0	0	0	0	0	0	0	0	0	0	0	0	0	0	0	0	0	0	0	0	0	0	0	0	1	0	0	0	0
Col6a5	1	0	0	0	16	0	0	0	0	0	0	0	0	0	0	0	0	0	0	0	0	2	0	0	0	0	8	5	0	7	15	4	0	0	1	0	0	0	1	0	1	0	1	1	0	7	0	0	3
Col6a6	6	1	0	0	0	2	3	3	0	0	0	0	0	0	0	0	0	0	0	0	0	1	1	1	0	0	11	7	8	10	13	10	4	1	0	2	2	2	0	0	0	0	0	0	1	1	4	2	2
Commd8	2	0	5	5	3	7	0	1	0	0	0	0	0	0	11	11	13	3	7	6	4	3	0	1	0	0	4	5	1	2	5	2	2	0	0	0	0	0	1	1	1	1	1	1	4	4	1	10	11
Ercc8	13	7	12	2	16	15	13	10	0	2	0	0	1	0	0	0	0	0	0	0	0	0	1	0	0	0	15	16	28	24	11	18	0	0	0	8	0	0	0	0	0	5	0	2	0	0	0	0	0
Klhl11	7	6	7	4	4	4	3	4	4	4	2	2	4	3	3	1	2	0	2	2	1	2	3	2	1	1	0	0	0	0	0	0	1	3	2	4	1	1	1	1	4	2	1	0	1	1	1	1	1
Comt	1	0	1	0	0	0	0	0	0	0	0	0	0	0	0	1	0	1	0	1	0	0	1	2	1	2	0	0	0	0	0	0	0	1	1	0	0	0	0	0	0	0	0	0	1	1	0	0	0
Cope	1	1	1	0	1	1	0	0	0	1	0	0	0	0	0	0	0	0	0	0	0	0	1	0	0	0	0	0	0	0	0	0	0	0	0	0	0	0	0	0	0	0	0	0	0	0	0	0	0
Copg1	1	0	1	8	17	14	5	10	0	0	0	0	0	0	9	0	0	0	0	2	10	4	0	2	5	10	0	0	0	0	0	0	7	0	2	0	2	3	4	0	0	1	5	0	18	18	0	8	17
Cops5	1	0	0	9	4	6	2	2	49	71	66	70	91	48	4	2	3	2	1	2	62	108	84	130	132	81	57	69	30	32	34	54	94	142	108	166	136	129	16	20	19	35	26	23	29	35	37	29	28
Cops7a	1	0	0	0	0	0	0	0	8	13	13	12	13	11	0	0	0	0	0	0	7	9	9	10	15	4	0	0	0	0	0	0	12	18	13	22	20	17	0	1	1	1	2	1	0	2	2	0	0
Tor1a	2	2	0	0	0	0	0	0	3	5	2	4	11	4	0	0	0	0	0	0	12	9	11	11	10	7	0	0	0	0	0	0	10	11	6	9	10	6	2	2	1	3	2	2	5	11	7	9	12
Copz2	2	3	1	1	0	2	0	0	0	0	0	0	0	0	0	0	0	0	0	0	0	0	0	0	0	0	0	0	0	0	0	0	0	0	0	0	0	0	0	0	0	0	0	0	0	0	0	0	0
Cpeb4	6	12	1	37	28	39	1	8	9	10	0	0	10	0	0	0	0	0	0	0	28	28	24	26	28	30	3	1	6	1	0	0	37	26	23	21	26	16	1	0	1	1	0	0	40	29	29	42	30
Dazap1	11	13	16	0	0	0	0	0	0	1	0	1	0	1	0	0	0	0	0	0	1	2	3	3	2	3	0	0	0	0	0	0	0	2	3	3	5	4	0	0	0	0	0	0	1	0	3	2	5
Flot2	2	5	0	3	4	3	4	3	3	4	6	4	4	4	0	0	0	0	0	0	5	4	5	5	2	4	0	0	0	1	0	0	6	3	4	3	4	4	2	1	2	3	3	3	4	2	2	4	3
Tob1	2	4	2	3	2	3	4	6	1	0	2	2	3	2	0	0	0	0	0	0	12	15	15	17	14	14	0	0	0	0	0	0	10	14	12	15	14	13	0	0	0	0	0	0	8	7	9	7	9
Cpox	1	1	0	2	2	2	1	3	0	0	0	0	0	0	1	1	1	1	1	1	0	0	0	0	0	0	0	0	0	0	0	0	0	0	0	0	0	0	0	0	0	0	0	0	0	0	0	0	0
Cps1	4	3	4	3	4	2	0	1	0	0	0	1	1	0	0	0	0	0	0	0	0	0	0	0	0	1	0	0	0	2	2	1	1	0	1	4	0	2	0	1	1	1	0	0	1	0	0	0	0
Thoc3	3	3	0	0	1	0	0	1	0	0	0	0	0	0	0	0	0	0	0	0	1	0	0	0	0	2	0	0	0	0	0	0	0	0	0	0	0	0	0	0	0	0	0	0	1	0	0	0	0
U2af1	6	11	24	0	1	0	0	1	0	0	0	0	0	0	0	1	1	2	1	1	0	0	0	0	0	0	13	3	0	5	5	21	0	0	0	0	0	0	0	0	0	0	0	0	0	1	0	0	0
Cpsf3	1	3	12	0	0	0	0	0	0	0	0	0	0	0	0	0	0	1	0	0	4	12	2	17	4	18	0	0	0	0	0	0	4	0	2	4	2	10	0	0	0	0	0	0	20	16	6	27	13
Cpt1a	2	2	0	1	1	1	1	1	15	14	10	11	10	10	0	0	0	0	0	0	16	11	12	6	9	12	1	1	2	3	2	1	16	16	14	9	11	14	9	6	9	7	5	7	14	12	11	8	12
Cradd	4	7	4	6	6	4	3	3	2	1	0	1	1	0	1	2	1	1	1	1	16	3	14	0	0	0	0	1	0	0	0	0	9	0	0	1	0	6	0	0	0	0	1	0	3	2	4	0	0
Crcp	5	8	0	1	0	0	0	0	0	0	0	0	0	0	0	0	0	0	0	0	0	0	0	0	0	0	4	1	2	2	2	3	0	0	0	0	0	0	0	0	0	0	0	0	0	0	0	0	0
Gtf3c2	3	1	0	0	0	0	0	0	0	0	0	0	0	0	0	0	0	0	0	0	0	0	0	0	0	0	0	0	0	0	0	0	0	0	0	0	0	0	0	0	0	0	0	0	0	0	0	0	0
Setx	11	19	16	0	0	0	0	0	2	0	0	0	0	1	0	0	0	0	0	0	1	0	1	0	0	1	4	3	3	2	0	2	1	0	1	0	0	0	10	12	11	9	9	7	1	1	2	1	1
Crtc2	10	12	9	1	1	1	0	1	0	0	0	0	0	0	0	0	0	0	0	0	0	0	0	4	1	0	5	5	2	4	4	5	0	0	0	0	1	0	0	0	0	0	0	0	0	0	0	1	0
Creb5	1	1	0	1	1	1	1	1	0	0	0	0	0	0	0	1	1	1	2	1	4	2	2	8	2	5	0	0	0	0	0	0	5	0	0	4	2	1	0	0	0	1	0	0	0	0	0	0	0
Dach1	2	2	1	0	0	0	0	0	0	0	0	0	0	0	3	3	3	3	3	3	0	0	0	0	0	0	3	1	2	1	1	2	0	0	0	0	0	0	0	0	0	0	0	0	0	0	0	0	0
Dtx4	9	11	0	0	0	0	0	0	0	0	0	0	0	0	0	0	0	0	6	0	0	1	0	0	2	0	0	0	0	0	0	0	0	1	6	0	0	0	0	0	0	0	0	0	0	1	1	2	1
Foxp4	4	5	7	4	3	3	2	3	0	0	0	0	0	0	4	4	4	4	5	5	0	0	0	0	0	0	7	6	3	3	4	5	0	0	0	0	0	0	0	0	0	0	0	0	0	0	0	0	0
Gm17655	4	0	0	3	5	4	4	3	7	4	7	14	13	11	0	0	0	0	0	0	7	11	5	13	4	7	0	5	5	6	4	3	5	10	6	11	12	1	7	4	3	4	4	3	7	0	15	0	18
Gm20939	4	0	0	0	7	2	1	3	6	17	19	18	20	17	0	1	0	0	0	0	10	17	9	8	15	14	0	0	0	0	0	0	23	10	1	6	24	17	0	0	3	4	1	0	3	19	25	5	11
Gm3604	7	4	0	0	5	0	0	2	0	2	8	8	0	7	0	0	0	0	0	0	0	7	9	0	0	0	0	0	0	2	0	0	2	0	0	2	2	0	0	0	0	0	0	0	1	1	0	0	0
Gm4924	5	16	8	5	5	8	4	8	14	10	22	14	19	26	0	4	4	4	0	0	1	17	0	19	4	4	0	0	2	2	4	0	0	10	0	4	10	4	3	3	11	10	9	2	7	9	8	10	10
Hic1	7	2	0	10	3	9	4	11	16	1	18	7	12	7	4	1	3	1	1	4	14	10	11	22	15	20	6	8	2	7	5	8	18	6	3	20	15	17	8	6	7	8	8	6	13	7	4	16	19
Klf13	10	15	1	0	0	0	0	0	0	0	0	0	0	0	1	0	0	5	0	0	0	0	0	0	0	0	0	0	0	0	0	0	0	0	0	0	0	0	0	0	0	0	0	0	0	0	0	0	0
Ltbp1	8	6	6	0	3	0	0	4	0	0	0	0	0	0	5	1	2	2	0	4	0	0	0	0	0	0	1	0	0	0	0	0	0	0	0	0	0	0	0	0	0	0	0	0	0	0	0	0	0
Mecom	10	8	2	2	10	3	5	6	0	0	0	0	0	0	0	0	0	0	0	0	0	0	0	0	0	0	24	22	20	17	19	23	0	0	0	0	0	0	0	0	0	0	0	0	0	0	0	0	0
Med17	11	6	1	0	0	0	0	0	2	3	0	0	0	1	0	3	3	3	1	0	35	24	29	36	22	27	0	0	0	0	0	2	39	0	0	17	31	21	0	0	0	0	0	0	31	11	28	36	25
Mlxipl	3	2	6	0	0	0	0	0	0	0	0	0	0	0	6	0	0	0	0	0	1	1	1	1	0	1	0	0	0	0	0	0	1	0	0	1	1	1	0	0	0	0	0	0	0	0	0	3	1
Mynn	6	17	13	0	20	7	8	17	0	0	0	0	0	0	0	0	0	0	0	0	0	0	0	3	2	0	0	1	0	1	0	2	0	0	0	0	0	0	0	0	0	0	0	0	0	1	0	0	0
Nabp2	6	8	5	2	1	1	2	3	6	3	5	5	5	2	3	3	3	0	0	3	5	6	5	8	11	8	0	0	0	0	0	0	8	9	4	9	11	6	0	0	0	1	1	0	1	4	5	1	3
Nedd9	21	17	1	2	4	1	2	3	0	0	0	0	0	0	1	4	4	8	4	5	0	0	0	12	34	0	2	2	0	0	4	4	10	44	15	102	24	45	0	0	0	1	0	0	1	7	3	2	0
Npnt	2	2	1	0	0	0	0	0	0	0	0	0	0	0	0	0	0	0	0	0	0	0	0	0	0	0	11	10	11	12	12	11	0	0	0	0	0	0	0	0	0	0	0	0	0	0	0	0	0
Pcdh18	3	6	3	0	0	0	0	0	0	0	0	0	0	0	0	0	0	0	0	0	0	0	0	0	0	0	0	0	0	1	0	0	0	0	0	0	0	0	0	0	0	0	0	0	0	0	0	0	0
Pcdhb11	5	12	6	0	1	0	2	2	5	0	9	0	0	6	9	11	10	7	9	6	1	0	0	0	4	0	2	10	2	0	9	1	2	0	0	0	0	0	0	0	0	0	0	0	3	3	0	1	0
Pcdhb12	1	0	11	0	1	0	1	0	0	0	0	0	0	0	13	11	10	12	12	10	0	0	0	0	1	0	0	0	0	0	0	0	0	0	0	0	0	0	0	0	0	0	0	0	0	0	0	0	0
Pcdhb14	1	0	2	0	1	0	1	0	0	0	0	0	0	0	11	11	11	11	10	11	0	0	0	0	0	0	1	0	2	2	0	0	0	0	0	0	0	0	0	0	0	0	0	0	0	0	0	0	0
Pcdhb16	6	2	4	0	1	0	0	0	0	0	0	0	0	0	7	7	6	11	7	6	0	0	0	0	0	0	0	2	4	0	4	2	0	0	0	0	0	0	0	0	0	0	0	0	0	0	0	0	0
Pcdhb17	3	1	0	0	0	0	0	0	0	0	0	0	0	0	6	7	7	8	9	7	0	0	0	0	0	0	0	0	3	0	2	0	0	0	0	0	0	0	0	0	0	0	0	0	0	0	0	0	0
Pcdhb19	3	2	2	0	0	0	0	0	0	0	0	0	0	0	3	8	6	8	9	6	0	0	0	0	0	0	2	0	2	0	2	2	0	0	0	0	0	0	0	0	0	0	0	0	0	0	0	0	0
Pcdhb20	1	0	2	4	2	2	3	3	0	0	0	0	0	0	9	9	9	11	10	9	0	0	0	0	2	0	3	2	3	1	1	2	0	0	0	0	0	0	0	0	0	0	0	0	0	0	0	0	0
Pcdhb21	5	8	1	7	2	2	4	5	0	0	0	0	0	0	7	9	7	9	9	7	0	0	0	0	0	0	7	3	6	0	6	2	0	0	0	0	0	0	0	0	0	0	0	0	0	0	0	0	0
Pgf	4	0	0	0	0	0	0	0	0	0	0	0	0	0	2	1	1	1	2	1	0	0	1	0	0	0	0	0	0	0	0	0	0	1	0	0	0	0	1	0	1	0	0	0	0	0	0	0	0
Ska2	1	0	0	1	1	1	1	2	0	0	0	0	0	0	0	0	0	0	0	0	0	0	0	0	0	0	0	0	0	0	0	0	0	0	0	0	0	0	0	0	0	0	0	0	0	0	0	0	0
Srebf1	7	6	6	0	0	0	0	0	0	0	0	0	0	0	0	0	0	0	0	0	0	0	0	0	0	0	0	0	0	2	1	1	0	0	0	0	0	0	1	0	0	0	1	0	0	0	0	0	0
Stag2	14	21	14	1	3	1	2	3	0	0	1	0	0	2	0	0	0	0	0	0	0	0	0	0	0	0	16	10	14	11	11	16	0	0	0	0	0	0	3	3	3	3	3	4	0	0	0	0	0
Zbtb41	7	16	4	0	0	0	0	0	0	0	0	0	0	0	0	1	1	1	1	1	0	0	0	0	0	0	0	0	0	0	0	0	0	0	0	0	0	0	0	0	0	0	0	0	0	0	0	0	0
Zbtb6	5	7	1	0	1	1	0	1	1	8	10	12	7	9	0	0	0	0	0	0	10	9	11	3	8	10	3	5	3	12	6	7	12	6	8	8	10	9	5	7	9	7	3	8	2	0	4	6	1
Zbtb7a	6	6	0	15	15	13	20	17	1	1	1	1	1	2	11	16	10	13	18	11	0	0	0	2	1	0	9	7	6	9	9	9	1	0	0	1	1	2	0	0	0	3	0	0	0	0	0	0	0
Zfp105	6	17	15	0	0	0	1	0	7	0	0	0	0	0	14	11	12	15	13	13	1	0	0	7	3	20	0	0	0	0	0	0	2	0	22	4	12	0	0	0	0	0	0	0	1	0	0	1	0
Zfp324	8	19	4	4	0	7	0	0	3	4	0	9	15	10	4	0	4	0	0	0	1	21	24	0	20	12	0	0	0	0	0	0	0	5	18	5	15	1	20	20	26	22	22	18	0	6	0	8	1
Zfp37	8	3	8	0	0	0	0	0	0	0	0	0	0	0	15	13	13	14	14	12	0	0	0	0	1	0	0	0	0	0	0	0	4	0	0	1	0	0	0	0	0	0	0	0	0	2	0	0	1
Zfp40	5	0	0	5	3	5	0	1	10	18	15	16	13	15	0	0	0	0	0	0	9	13	22	1	13	6	0	0	0	0	0	0	11	12	11	14	17	17	10	8	6	4	8	8	5	7	8	6	9
Zfp426	4	7	2	1	1	2	1	1	1	0	1	1	1	2	0	0	0	0	0	0	0	4	8	5	4	3	1	0	0	1	0	0	0	2	2	1	8	0	5	1	3	12	3	1	0	0	0	0	0
Zfp579	6	9	9	0	0	0	0	0	1	1	4	1	1	0	2	3	3	3	3	2	10	8	5	7	6	9	5	6	3	7	6	14	1	2	8	2	1	9	5	3	4	8	10	8	7	6	9	14	15
Zfp599	5	0	0	0	1	0	1	2	14	9	11	9	4	9	0	0	0	0	0	0	13	8	13	16	8	6	0	0	0	0	0	0	11	11	12	10	20	8	7	2	2	11	6	6	16	17	2	0	17
Zfp606	6	3	1	16	18	11	10	13	0	0	0	1	0	1	0	0	0	0	0	0	0	0	0	0	0	0	0	3	1	3	1	0	0	0	0	0	0	0	0	0	0	0	0	0	1	2	1	1	1
Zfp709	7	5	1	6	8	7	1	11	1	6	5	5	1	1	0	0	0	1	0	0	8	1	6	4	6	10	5	2	5	9	8	8	1	6	9	1	2	3	2	1	3	1	2	3	6	0	3	0	0
Zfp758	6	2	0	3	11	4	4	6	0	1	5	4	0	9	4	3	2	0	1	4	0	0	0	0	0	0	2	6	3	9	4	9	0	0	0	0	0	1	0	0	0	0	0	1	0	0	0	0	0
Zfp759	8	8	10	26	28	23	20	21	0	0	0	0	0	0	0	0	0	0	0	0	0	0	0	0	0	0	4	3	4	7	8	10	0	0	0	0	0	0	0	0	0	0	0	0	0	0	0	0	0
Zfp763	7	11	7	5	10	11	0	13	0	0	0	0	0	0	3	5	6	5	4	3	0	0	0	0	2	9	0	0	0	1	0	3	2	4	0	0	1	0	0	0	0	0	0	0	0	0	0	0	0
Zfp771	5	8	1	1	3	2	4	6	5	6	5	4	4	7	0	0	2	0	1	3	4	6	6	10	9	5	7	8	5	7	8	5	3	10	6	10	11	12	4	1	2	4	1	4	4	7	9	6	5
Zfp781	3	1	1	0	0	0	0	0	0	0	0	23	1	0	2	6	6	6	9	3	0	0	0	1	0	0	3	0	0	0	0	0	0	0	0	0	0	0	0	1	0	0	0	0	0	0	0	0	0
Zfp867	9	16	3	16	23	18	1	14	0	0	0	0	0	0	0	0	0	1	0	0	0	0	0	0	0	0	11	9	12	11	17	16	0	0	0	0	0	0	0	0	0	2	0	0	0	0	0	0	0
Zfp930	5	11	5	17	21	19	14	16	0	0	1	1	0	0	2	1	0	0	2	2	0	0	0	0	0	0	4	5	5	8	3	4	0	0	0	0	0	0	0	0	0	0	0	0	0	0	0	0	0
Zfp934	5	0	0	0	5	0	0	0	0	2	0	2	0	0	0	0	0	0	0	0	0	0	0	0	1	0	0	0	0	0	0	0	0	0	0	2	2	0	0	0	0	0	0	0	1	0	0	0	0
Zfp938	7	8	0	12	8	4	3	1	1	0	18	5	0	16	0	0	0	0	0	1	0	0	0	0	0	0	8	5	5	7	8	6	0	0	0	5	4	1	0	0	0	0	0	0	0	0	0	0	0
Zfp952	5	3	6	6	0	3	4	1	0	0	0	0	0	0	0	0	0	0	0	0	0	0	0	1	0	0	4	11	4	11	5	4	0	2	1	0	0	0	0	0	0	0	0	0	0	0	0	0	0
Zfp958	9	8	3	0	0	2	0	1	0	0	1	1	0	1	3	3	3	0	2	2	0	0	0	0	0	0	2	2	2	6	2	2	0	0	0	0	0	1	0	0	1	0	0	2	0	0	0	0	0
Zfp974	9	13	5	7	10	8	2	6	5	8	15	14	7	10	3	5	0	3	6	4	0	0	0	0	0	0	0	0	0	0	0	0	0	0	0	0	7	0	0	1	0	1	5	1	0	0	0	0	0
Zfpm1	6	6	9	0	1	0	0	0	0	0	0	0	0	0	0	0	0	0	0	0	0	0	0	0	2	0	0	0	0	0	0	0	0	0	0	0	0	0	0	0	0	0	0	0	0	0	0	0	0
Crebrf	1	2	1	1	2	1	0	0	0	0	0	0	0	0	1	0	0	0	0	0	0	0	0	0	0	0	0	0	0	0	0	0	0	0	0	0	0	0	0	0	0	0	0	0	0	0	0	0	0
Crk	2	7	28	5	6	10	0	5	0	0	0	0	0	0	0	0	0	2	2	0	0	0	0	0	0	0	0	0	0	0	0	0	0	0	0	2	0	0	0	0	0	3	0	1	0	0	0	0	0
Shb	5	5	12	4	4	3	5	4	0	0	0	0	0	0	0	0	0	0	0	0	0	0	0	0	0	0	11	10	10	9	9	8	0	0	0	0	0	0	0	0	0	0	0	0	0	0	1	3	0
Crlf2	2	2	2	3	3	1	3	4	0	0	0	0	0	0	0	0	0	0	0	0	0	0	0	0	0	0	1	1	0	1	0	1	0	0	0	0	0	0	0	0	0	0	0	0	0	0	0	0	0
Tslp	2	1	3	2	3	0	2	1	0	0	0	0	0	0	1	0	0	0	0	0	0	1	0	0	0	0	0	0	0	0	0	0	1	0	0	0	1	1	0	0	0	0	0	0	0	0	0	0	0
Cwf19l1	5	6	2	0	0	0	0	0	5	2	1	8	4	1	0	0	0	0	0	0	13	9	0	4	8	4	0	0	0	4	1	3	13	4	3	2	6	10	17	6	3	5	2	19	3	0	0	0	0
Ddx47	14	4	11	2	0	2	1	0	0	0	0	0	1	0	1	0	7	0	0	6	0	0	0	0	0	0	0	0	0	0	0	0	0	0	0	0	0	0	0	0	0	0	0	0	0	0	0	0	0
Dnajb11	1	3	6	2	0	3	0	0	0	0	0	0	0	0	0	0	0	0	0	0	4	0	0	18	3	3	0	0	0	0	0	0	5	0	0	1	0	0	0	0	0	0	0	0	5	2	2	0	1
Dnajb12	2	2	0	0	0	0	0	0	7	4	13	6	11	10	0	0	0	0	0	0	6	11	9	13	13	7	1	1	1	0	2	1	9	10	8	11	13	11	1	3	3	2	3	2	6	6	6	3	7
Dnajb9	5	9	5	5	6	17	0	5	0	0	0	0	0	0	0	0	0	0	0	0	0	0	0	0	0	0	0	0	0	0	0	1	0	0	0	0	0	0	0	0	0	0	0	0	0	0	0	0	0
Dnajc25	2	2	3	1	0	0	0	0	0	0	0	0	0	0	0	0	0	0	0	0	0	0	0	0	0	0	1	2	0	0	0	0	0	0	0	0	0	0	0	0	1	1	1	0	0	0	0	0	0
Flrt3	5	2	3	0	0	1	0	0	2	0	1	3	2	1	0	0	0	0	1	0	2	4	5	0	3	2	0	0	0	0	0	0	0	0	2	0	0	0	3	2	1	2	0	0	1	3	0	2	4
Heatr6	12	5	1	1	0	1	0	1	31	48	23	23	12	4	0	0	0	0	8	0	17	4	6	4	33	0	12	0	5	12	33	12	15	57	13	74	5	37	0	0	0	0	0	0	1	5	26	6	5
Hnrnpa2b1	5	4	8	0	0	0	0	0	1	0	0	0	0	0	0	0	0	0	0	0	8	1	16	9	13	7	0	0	0	0	0	0	0	1	1	1	1	0	0	0	0	0	0	0	20	6	24	15	10
Hnrnpd	5	6	4	1	1	2	0	0	7	2	1	1	7	1	25	27	28	29	32	24	22	22	26	24	28	15	0	0	0	0	0	0	0	13	10	2	6	5	2	3	7	2	6	2	3	6	6	13	19
Lrguk	8	8	2	2	1	1	1	1	10	0	1	46	4	20	42	44	50	48	49	30	0	3	9	0	6	0	0	0	0	0	0	0	0	1	0	0	0	0	0	0	0	0	0	7	26	0	9	0	0
Lrit1	3	2	1	11	6	0	8	9	2	3	1	2	6	4	62	75	72	70	78	62	0	0	0	0	0	0	0	0	0	0	0	0	0	0	0	0	0	0	1	0	1	5	1	4	5	5	2	0	3
Lrrc1	3	3	3	0	0	0	0	0	4	3	4	6	4	7	1	1	1	1	1	1	10	9	9	0	2	4	7	4	4	4	5	9	5	10	9	6	4	5	5	3	4	7	5	3	4	12	3	1	7
Lrrc4	3	0	1	24	5	13	6	4	0	0	0	0	0	0	29	31	29	32	30	32	0	0	0	0	0	0	0	0	0	0	0	0	2	0	0	0	0	0	0	0	0	0	0	0	0	0	0	23	1
Lrrc9	9	10	10	8	15	4	7	4	0	0	0	0	2	0	1	0	0	4	7	1	0	0	0	0	0	0	0	0	0	0	0	1	0	3	0	0	0	0	0	0	0	0	0	1	8	11	0	0	0
Lrtm1	2	2	1	1	3	0	2	3	0	1	1	1	0	1	10	6	8	7	7	6	5	1	3	3	1	3	13	8	11	2	3	14	6	0	0	1	0	1	4	3	3	5	3	3	16	10	13	14	14
Mybl1	2	1	0	4	0	1	3	1	22	14	9	5	24	8	0	0	0	0	0	0	5	29	16	26	29	18	0	0	0	0	0	0	1	22	23	39	46	23	26	4	11	34	24	10	17	6	17	0	12
Rbm8a	6	19	2	1	0	0	0	0	0	0	0	0	0	0	2	0	0	0	0	0	0	0	0	0	0	0	8	0	0	5	0	12	0	0	0	0	0	0	0	0	0	0	0	0	0	0	0	0	0
Sf3b4	13	14	26	37	34	33	31	29	0	0	0	0	0	0	33	28	31	22	25	29	0	0	0	0	0	0	39	42	42	43	29	43	0	0	0	0	0	0	3	2	0	0	1	1	0	0	0	0	0
Srrm1	4	5	4	0	0	0	0	0	0	0	0	0	0	0	2	2	3	0	0	1	1	10	3	9	6	12	0	0	0	0	0	0	0	0	1	0	0	0	0	1	0	0	0	0	2	2	4	7	7
Wdr83	1	2	0	1	0	0	0	0	0	0	0	0	0	1	7	1	1	1	0	1	0	1	0	0	0	3	0	0	0	0	0	0	5	2	0	0	1	1	2	10	6	9	4	5	0	3	0	3	7
Ythdc2	22	39	13	6	18	11	27	29	1	0	0	0	0	0	2	0	0	0	0	0	0	0	7	3	15	9	43	38	40	38	27	51	1	3	4	3	0	0	0	0	0	0	0	0	1	5	10	1	7
Nono	1	2	0	1	0	1	0	1	6	3	4	3	6	2	0	0	0	0	0	0	21	18	14	24	10	16	0	0	0	0	0	0	18	12	18	14	16	20	7	7	4	4	4	6	25	22	19	23	25
Prmt5	2	0	0	3	2	2	1	5	60	65	62	64	66	58	3	1	2	1	1	1	69	57	75	88	98	56	2	8	19	6	8	0	84	90	87	108	90	89	43	41	47	28	45	44	28	41	34	25	26
Pspc1	5	4	6	0	0	0	1	1	0	0	0	0	0	0	0	0	0	0	0	0	0	0	0	0	0	0	3	0	2	2	1	0	0	0	0	0	0	0	0	0	0	0	0	0	0	0	0	0	0
Sik2	2	1	1	2	0	0	0	0	0	0	0	0	0	0	0	0	0	0	0	0	0	0	0	0	0	0	0	0	0	0	0	0	0	0	0	2	0	0	1	0	0	1	1	0	0	0	0	0	0
Srsf2	13	18	19	1	1	1	0	0	0	0	0	0	0	0	0	0	0	0	0	0	0	0	0	0	0	0	1	1	1	1	0	0	0	0	0	0	0	0	0	0	0	3	0	0	0	0	0	0	0
Cry2	3	1	0	4	7	8	4	5	0	0	1	1	0	2	7	6	7	4	2	8	0	2	4	11	11	8	11	10	4	0	0	2	1	2	2	4	3	2	1	2	3	4	4	3	0	0	0	0	4
Ddt	2	4	3	0	0	0	0	0	0	0	0	0	0	0	0	0	0	0	0	0	0	0	0	1	1	0	0	0	0	0	0	0	0	0	0	0	1	0	0	0	0	0	0	0	1	0	0	1	0
Qprt	1	0	0	0	0	0	0	0	0	0	0	0	0	0	0	0	0	0	0	0	0	0	0	0	0	0	0	0	0	1	1	1	0	0	0	0	0	0	0	0	0	0	0	0	0	0	0	0	0
Csdc2	1	0	0	7	6	5	2	1	0	0	0	0	0	0	7	8	9	5	7	9	0	0	0	0	0	0	0	0	0	0	0	0	0	0	0	0	0	0	0	0	0	0	0	0	0	0	0	0	0
Csde1	1	2	2	0	0	0	0	0	22	20	21	23	23	22	0	0	0	0	0	0	26	28	29	31	30	28	5	6	3	4	4	6	26	30	28	29	30	29	14	14	14	24	17	19	26	24	28	30	29
Csf2ra	3	13	23	2	8	1	2	2	0	12	3	4	0	12	0	0	0	0	0	0	0	0	13	0	1	0	1	1	1	1	1	5	0	0	0	0	0	0	2	12	7	0	1	1	0	1	3	0	1
Fhl4	23	5	6	0	0	0	0	4	0	0	0	0	0	0	1	0	2	0	0	0	0	101	1	0	1	0	0	0	0	0	0	0	0	0	0	0	0	0	3	29	31	13	26	8	0	0	0	0	12
Csmd1	1	1	0	0	0	0	1	0	0	0	0	0	0	0	0	0	0	0	0	0	0	0	0	0	0	0	0	0	0	0	0	0	1	0	0	0	1	0	0	0	0	0	0	0	0	0	0	0	0
Csnk1g1	2	8	0	4	1	3	0	0	0	0	0	0	0	0	1	1	1	1	1	1	0	0	0	0	0	0	0	0	0	0	0	0	0	0	0	0	0	0	0	2	1	0	4	2	0	0	0	0	0
Per3	5	3	0	0	0	0	0	0	0	0	0	0	0	0	0	0	0	0	0	0	0	0	0	1	1	1	0	0	0	0	0	0	0	1	0	0	1	0	0	0	0	0	0	0	1	1	1	1	3
Csnk1g3	1	0	0	0	0	0	0	0	7	8	14	8	10	7	0	0	0	0	0	0	3	9	7	7	14	18	0	0	0	0	0	0	11	15	21	16	21	24	0	0	0	0	0	0	7	14	11	9	9
Rps6kc1	4	0	1	0	3	0	0	0	1	2	9	11	8	5	2	1	2	1	0	1	2	13	8	19	21	11	0	0	0	1	0	0	5	20	17	16	15	19	0	0	0	0	0	0	1	0	0	0	0
Cspg4	1	1	1	1	0	0	0	0	0	0	0	0	0	0	0	0	0	0	0	0	0	0	0	0	0	0	1	1	1	1	1	1	0	0	0	0	0	0	0	0	0	0	0	0	0	0	0	0	0
Csrnp2	1	0	1	0	0	0	0	0	0	0	0	0	0	0	0	0	0	0	0	0	0	0	0	0	0	0	0	0	0	0	0	0	0	0	0	0	0	0	0	0	0	0	0	0	0	0	0	0	0
Csrp2	1	0	0	0	1	0	1	1	18	20	15	13	25	5	0	0	1	0	0	0	48	62	81	46	90	51	43	34	46	42	44	35	39	64	61	63	76	39	16	11	16	15	20	15	79	74	63	93	147
Cstf1	1	3	2	0	0	0	0	0	2	8	18	8	10	23	0	0	0	0	1	0	0	0	0	0	0	0	0	0	1	0	0	1	0	0	0	0	0	0	2	5	7	12	11	5	0	0	0	0	0
Cstf2	1	6	1	0	1	0	1	0	106	88	92	118	100	95	2	1	0	0	0	2	105	106	119	157	143	147	0	0	0	1	0	1	123	147	162	166	139	133	19	51	33	63	55	18	75	40	87	77	74
Ctbp2	2	4	0	2	1	1	6	5	0	0	0	0	0	0	31	35	30	35	33	31	0	0	0	0	0	0	10	10	8	10	12	9	0	0	0	0	0	0	0	0	0	0	0	0	1	0	0	0	0
Hipk1	13	29	28	0	0	1	0	0	0	0	0	0	0	0	1	0	0	0	0	0	0	0	0	6	0	0	2	0	0	0	0	0	4	0	0	9	0	2	0	0	0	0	0	0	0	0	0	0	0
Ctcf	2	5	0	7	32	10	3	12	0	0	0	0	0	0	1	1	1	0	0	0	0	0	0	0	0	0	2	2	3	21	3	9	0	0	0	1	0	2	0	0	0	0	0	0	0	0	0	0	0
Ctdsp1	7	10	11	1	1	2	1	2	17	17	18	16	19	12	0	0	0	0	0	0	8	10	9	7	5	6	0	2	0	1	2	1	13	15	14	13	14	10	17	13	18	18	15	18	9	10	11	10	8
Limd1	4	36	19	9	9	5	21	20	11	72	67	51	70	37	97	130	164	127	88	102	30	51	11	80	119	29	0	0	0	0	0	0	137	94	59	138	113	146	121	185	153	135	180	140	13	29	15	10	16
Tomm40l	4	2	2	0	0	0	0	0	27	13	33	23	19	26	0	0	0	0	0	0	6	2	2	0	0	1	0	0	0	0	0	0	8	5	9	2	6	2	31	33	38	37	30	33	19	18	28	15	20
Ctdspl2	2	2	0	0	1	1	0	0	1	0	2	1	0	0	1	1	1	1	1	0	0	0	0	0	0	0	0	1	0	1	0	0	0	0	0	0	1	1	0	0	0	0	0	0	0	0	0	0	0
Ctla4	2	0	0	4	1	8	7	12	4	3	1	3	0	6	12	0	15	16	0	8	0	0	0	0	6	0	0	13	1	0	0	0	6	5	0	0	7	0	0	0	0	0	0	0	0	0	0	0	0
Lrba	5	4	3	2	2	1	2	1	0	0	0	0	0	0	0	0	0	0	0	0	0	0	0	0	0	0	3	2	3	3	3	2	0	0	0	0	0	0	0	0	0	0	0	0	0	0	0	0	0
Ctnna3	9	7	5	0	4	1	3	0	0	1	0	0	1	1	0	0	0	0	0	0	29	28	29	38	38	33	0	0	0	0	0	0	25	24	29	27	26	21	17	21	19	20	19	17	23	17	19	18	23
Ctnnb1	9	36	4	283	211	348	137	251	0	0	0	0	0	0	0	0	0	0	0	0	4	1	4	9	1	6	0	1	0	0	0	11	3	2	4	23	5	6	0	0	0	0	0	0	7	13	35	77	33
Uprt	2	1	0	0	0	0	0	0	0	0	0	0	0	0	0	0	0	0	0	0	0	0	0	0	0	0	0	0	0	0	0	0	2	0	0	0	0	0	1	1	1	1	0	0	0	0	0	0	0
Ctnnd1	1	0	0	1	0	1	1	1	0	0	0	0	0	0	0	0	0	0	0	0	0	0	0	0	0	0	3	1	0	1	1	0	0	0	0	0	0	0	0	0	0	0	0	0	0	0	0	0	0
Gar1	11	6	1	14	7	6	4	2	0	0	1	0	2	1	2	3	0	0	2	3	12	11	2	0	1	3	1	1	1	0	0	0	7	8	0	4	1	2	2	15	13	5	18	5	0	0	0	0	0
Jrk	2	1	1	0	0	0	0	0	0	0	0	0	0	0	0	0	0	1	0	0	0	0	0	0	0	0	0	0	0	0	0	0	0	0	0	0	0	0	0	0	0	0	0	0	0	0	0	0	0
Nop14	5	3	0	16	14	13	0	0	16	11	19	20	22	26	0	0	0	0	0	0	12	17	12	18	18	18	0	0	0	0	0	1	4	15	14	14	20	23	10	15	16	18	19	23	5	1	7	15	24
Tigd2	1	1	0	1	0	0	0	0	0	0	0	0	0	0	0	0	0	0	0	0	0	0	0	0	0	0	0	0	0	0	0	0	0	0	0	0	0	0	1	0	0	0	1	0	0	0	0	0	0
Ctps2	1	0	0	5	5	7	4	2	18	18	7	17	22	6	0	0	0	0	0	0	11	13	21	19	22	22	0	0	1	0	0	0	27	20	23	17	20	22	5	0	2	1	4	1	15	10	8	10	14
Ctsb	1	0	0	1	2	5	2	4	0	0	0	0	0	0	0	1	0	0	0	0	0	0	0	0	1	0	0	0	0	0	0	0	0	0	0	0	0	0	0	0	0	0	0	0	1	0	0	0	0
Ctsz	2	3	0	0	0	0	0	0	0	0	0	0	0	0	0	3	2	3	2	1	10	9	5	3	7	5	0	0	0	0	0	0	0	5	3	2	3	3	0	0	1	0	0	0	8	3	2	1	5
Cttnbp2	3	0	8	13	6	6	17	13	0	0	0	0	0	0	0	1	0	1	1	0	0	0	0	0	0	0	1	0	1	5	0	6	2	0	0	7	0	0	1	0	0	1	0	0	0	0	0	0	0
Ctu1	4	0	1	1	1	0	1	0	0	0	0	0	0	0	1	0	0	0	0	0	0	0	1	0	0	2	0	0	0	0	0	0	0	0	0	1	0	0	1	0	0	0	0	1	0	0	0	0	0
Mpst	1	0	0	0	0	0	0	0	0	0	0	0	0	0	0	0	0	0	0	0	1	0	0	0	1	0	2	1	2	1	4	0	1	2	0	1	0	0	0	0	0	0	0	0	0	0	0	0	0
Scly	4	4	3	1	1	0	2	1	0	0	0	0	0	0	1	1	1	0	1	1	1	0	0	0	2	0	1	2	3	3	3	2	0	0	0	1	0	1	0	0	0	0	0	0	0	0	0	0	0
Tst	1	1	0	0	0	0	0	0	0	0	0	0	0	0	0	0	0	0	0	0	0	0	0	0	0	0	0	0	0	0	0	0	0	0	0	0	0	0	0	0	0	0	0	0	0	0	0	0	0
Cul1	3	55	0	1	10	0	0	0	14	45	16	23	28	12	1	0	1	0	3	0	25	85	80	103	169	44	134	141	142	84	69	120	103	147	58	141	146	120	5	10	27	3	12	0	1	2	24	0	1
Exoc5	7	10	6	1	2	1	5	1	0	0	1	0	0	3	3	2	6	2	3	6	0	0	0	0	0	0	9	11	11	6	5	6	0	0	0	0	0	0	0	1	0	1	0	1	0	0	0	0	0
Fbxw11	7	7	3	36	35	38	33	35	4	14	4	7	14	6	0	0	0	0	0	0	3	8	7	22	31	9	1	0	2	0	1	0	22	8	10	43	27	15	3	2	2	2	2	2	0	0	3	0	0
Herc1	4	6	4	0	0	0	0	0	2	3	1	1	2	1	0	0	0	0	0	0	9	9	9	1	9	10	0	0	0	0	0	0	1	2	1	1	1	1	1	1	1	1	1	1	9	9	10	8	8
Kbtbd2	1	1	0	0	0	0	0	0	0	0	0	0	0	0	0	0	0	0	0	0	0	0	0	0	0	0	8	9	3	8	6	10	0	0	0	0	0	0	0	2	0	2	1	0	0	0	0	0	0
Kbtbd3	1	0	1	2	3	3	3	5	0	0	0	0	0	0	0	0	0	1	0	0	1	0	0	0	0	1	8	0	2	8	2	9	0	0	0	0	0	0	0	0	0	0	0	0	0	0	0	0	0
Kctd2	2	5	2	1	4	2	3	6	0	2	1	0	0	0	0	0	2	0	0	0	0	0	0	0	0	0	1	1	1	1	1	1	0	0	0	0	0	0	0	0	0	0	0	0	0	0	0	0	0
Klhl12	3	6	4	0	0	0	0	0	2	4	0	6	9	3	0	0	0	0	0	0	9	3	8	5	9	1	8	5	1	3	3	3	11	13	12	8	5	11	9	9	6	5	4	6	0	0	3	11	8
Klhl15	4	5	0	0	0	0	0	0	0	0	2	2	0	1	3	1	3	1	1	0	0	0	0	0	0	0	0	0	0	0	0	0	0	0	1	2	1	1	0	0	0	0	0	0	0	0	0	0	0
Klhl23	3	2	0	0	0	0	0	0	0	0	0	0	0	0	3	3	3	3	0	0	3	0	0	0	0	1	11	7	13	10	8	10	0	0	0	0	0	0	10	11	5	12	6	11	0	0	0	0	0
Klhl4	4	5	1	0	0	0	0	0	0	2	1	0	0	1	0	0	0	0	0	0	1	9	7	1	8	1	9	13	14	12	3	12	1	13	2	4	7	8	0	0	0	0	0	0	0	0	0	0	0
Klhl9	3	1	1	0	0	0	0	0	0	0	0	0	0	0	0	0	0	0	0	0	0	0	0	0	0	0	0	0	0	0	0	0	0	0	0	0	0	0	0	0	0	0	0	0	0	0	0	0	0
Cuta	1	2	0	0	0	0	0	0	7	8	4	5	8	2	0	0	0	0	2	0	0	1	1	0	1	0	0	0	1	0	0	0	2	2	1	2	3	1	2	2	2	1	2	2	2	3	2	0	0
Cux1	1	1	1	0	0	0	0	0	1	2	2	1	1	2	0	0	0	0	0	0	0	0	0	3	2	2	13	11	11	14	11	15	0	0	0	1	0	0	0	0	0	0	0	0	0	0	0	0	0
Ik	11	15	20	0	0	0	0	0	0	0	0	0	0	0	3	0	0	0	0	1	0	0	0	0	0	0	5	0	4	24	2	5	0	0	0	0	0	0	0	0	0	0	1	1	0	0	0	0	0
Cwc25	2	0	2	153	128	128	92	131	15	16	5	35	10	5	14	0	0	0	1	0	0	0	8	0	0	0	0	0	0	0	0	0	0	0	0	0	0	0	1	13	0	33	0	5	0	0	0	0	0
Cwf19l2	12	20	6	13	13	12	0	0	0	0	0	1	2	1	7	4	1	3	1	3	1	3	0	13	5	9	39	49	45	49	16	21	0	0	0	0	0	0	12	13	9	16	11	13	0	0	2	11	11
Dpp8	1	3	5	0	0	0	0	0	0	1	0	1	2	0	1	1	1	1	1	1	4	5	6	4	6	5	0	0	0	0	0	0	3	7	2	5	4	3	0	0	0	0	0	0	1	2	4	2	1
Gna11	2	0	1	6	4	5	7	6	0	0	0	0	0	0	0	0	0	0	0	0	0	0	0	0	0	0	2	5	5	0	2	1	0	0	0	0	0	0	4	2	2	2	3	2	0	0	0	0	0
Gpr135	3	4	0	1	2	0	1	0	2	5	3	6	1	5	5	4	5	7	4	5	5	0	0	0	0	5	1	0	1	2	4	1	0	0	5	0	16	3	1	1	4	1	3	1	9	1	3	0	9
Gpr161	4	1	2	0	3	0	0	0	0	0	0	0	0	0	1	1	1	1	1	1	0	0	0	0	0	0	0	0	0	0	0	0	0	0	0	0	0	0	0	0	0	0	0	0	0	0	0	0	0
Gpr173	5	5	1	1	2	0	2	1	0	0	0	0	0	0	12	10	12	12	10	13	0	0	0	0	0	0	0	0	0	0	0	1	0	0	2	0	2	0	0	0	0	0	0	0	0	0	0	0	0
Gpr21	9	5	13	0	2	4	5	0	0	1	1	3	4	0	0	0	2	1	0	1	0	0	0	0	0	0	0	1	1	0	0	0	0	0	0	0	0	0	2	3	2	3	1	0	0	0	0	0	0
Hcar1	4	1	2	9	0	0	0	0	0	1	0	0	0	3	3	1	1	2	1	1	0	0	0	0	1	0	3	3	2	5	3	1	0	0	0	2	0	0	0	0	0	0	0	0	2	2	0	2	0
Lpar1	4	0	1	0	3	0	1	0	0	0	0	0	0	0	1	1	1	1	2	1	0	0	0	0	0	0	0	1	2	0	0	1	0	0	0	0	0	0	0	0	0	0	0	0	0	0	0	0	0
Npy1r	3	1	1	0	0	0	0	0	0	0	0	0	0	0	1	1	1	2	4	1	0	0	0	0	0	0	1	3	0	0	0	0	0	0	0	0	0	0	0	0	0	0	0	0	0	0	0	0	0
Vegfa	6	2	5	32	20	24	16	33	4	1	0	0	0	0	1	0	0	0	0	0	25	20	25	5	7	22	0	0	0	0	0	0	28	0	15	4	25	0	8	3	6	2	3	1	45	38	37	53	42
Zdbf2	3	0	2	18	16	18	15	16	3	1	1	0	0	1	5	7	7	10	8	6	6	5	5	5	2	5	0	0	0	0	0	0	2	2	1	3	2	0	3	0	0	1	0	0	4	5	0	2	2
Cxcl10	1	1	1	0	0	0	0	0	0	0	2	0	0	1	3	4	4	5	5	0	5	0	6	0	0	4	1	2	0	1	1	2	0	7	1	5	5	0	2	0	0	0	0	0	6	2	11	5	6
Dcaf11	1	1	2	1	1	1	1	1	0	0	1	0	0	1	0	0	0	0	0	0	0	0	1	0	0	0	0	0	0	0	0	0	0	0	0	0	0	0	0	0	0	0	0	0	0	0	0	0	0
Ezh1	12	25	5	2	4	9	0	0	3	9	23	21	12	11	0	0	0	0	0	0	3	5	2	18	28	8	9	17	13	18	14	4	7	16	1	11	14	20	0	0	0	1	1	0	0	3	1	2	8
Hmgxb4	1	2	1	0	1	0	0	0	0	0	0	0	0	0	0	0	0	0	0	0	1	2	2	1	2	1	0	0	0	0	0	0	2	0	0	0	0	0	0	0	0	0	0	0	0	0	0	0	0
Phf11a	9	0	3	1	1	1	0	1	0	24	10	32	4	4	2	1	1	2	17	14	14	6	9	15	35	38	0	0	0	1	1	2	0	8	37	12	35	45	4	2	3	24	22	3	18	9	33	31	29
Setd7	11	7	5	1	1	1	1	1	48	51	42	46	59	37	0	0	0	0	0	0	56	57	57	60	62	52	0	0	0	0	0	0	64	66	60	70	65	65	0	0	0	3	0	0	43	41	46	40	42
Zfand4	7	5	7	22	10	10	12	13	36	29	75	38	49	16	0	0	0	0	0	0	42	28	21	26	44	12	40	53	39	38	49	64	88	40	18	71	54	36	7	2	0	0	0	9	5	1	16	0	11
Rab33b	5	28	2	2	2	1	0	1	0	0	0	0	0	0	0	0	0	0	0	0	0	0	0	0	0	0	0	0	0	0	0	0	0	8	6	0	1	0	1	1	1	1	1	2	7	4	8	8	8
Syvn1	4	6	15	2	7	3	2	2	0	0	0	0	0	0	0	0	0	0	0	0	0	0	0	0	0	0	0	0	0	0	0	0	0	0	0	0	0	0	0	0	0	0	0	0	0	0	0	0	0
Cyb5d1	1	0	0	0	0	0	0	0	6	8	6	6	8	4	0	0	0	0	0	0	0	2	0	3	8	0	0	0	0	0	0	0	1	16	5	6	11	6	0	0	0	0	0	0	0	4	7	0	2
Cyb5r1	2	0	1	1	1	1	1	1	9	8	9	8	9	8	0	0	0	0	0	0	3	4	4	4	4	3	0	0	0	0	0	0	6	6	8	5	5	6	6	6	7	7	6	5	3	5	7	5	5
Cyb5r3	1	0	0	0	0	0	0	0	0	1	0	0	0	0	0	0	0	0	0	0	1	2	1	0	2	1	0	0	0	0	0	0	2	3	1	1	3	1	0	0	0	0	0	0	2	1	3	2	0
Cyc1	1	1	0	0	0	0	0	0	15	11	13	12	10	11	0	0	0	0	0	0	10	9	14	3	1	5	0	0	2	1	1	1	9	7	11	1	9	4	7	6	11	13	10	9	16	16	22	16	16
Cyp3a13	5	4	3	4	4	1	3	3	0	2	0	0	2	0	0	0	0	0	0	1	0	1	0	0	5	0	3	2	2	3	4	5	8	0	3	2	3	5	3	3	0	3	1	5	7	7	4	3	0
Phb2	1	4	0	2	0	2	0	0	0	0	0	0	0	0	12	8	8	8	6	9	0	0	0	0	0	0	0	0	0	0	0	0	0	0	0	0	0	0	4	5	5	7	6	5	0	0	0	0	0
Txn2	3	5	2	24	24	28	15	23	10	13	14	12	6	11	0	0	0	0	0	0	3	1	3	0	0	0	0	0	1	0	1	0	2	1	11	0	4	1	7	8	11	15	11	12	3	9	17	7	6
Dhcr7	3	1	5	13	12	13	15	15	0	0	0	0	0	0	0	0	0	0	3	0	2	5	1	2	5	2	0	0	0	0	0	0	1	2	2	1	1	6	1	1	0	0	2	1	2	2	1	2	2
Fdft1	7	1	1	1	1	0	1	1	1	2	4	3	1	1	0	0	0	0	0	0	0	0	0	0	2	1	1	1	0	0	1	3	0	2	3	1	4	2	0	2	1	0	1	2	0	3	4	1	4
Msmo1	2	0	0	0	0	0	0	0	1	4	5	6	5	6	0	0	0	0	3	0	3	5	4	0	5	8	0	0	0	0	1	0	5	6	6	6	6	8	0	0	0	2	2	2	3	3	5	5	7
R3hdm4	3	1	0	1	1	1	1	0	3	8	8	10	7	6	0	0	0	1	2	0	6	8	5	3	8	8	0	0	0	1	1	0	7	8	9	8	7	9	1	2	1	0	1	3	6	5	5	6	8
Sqle	6	0	6	0	0	0	1	2	1	4	6	11	9	10	1	0	0	0	2	0	6	4	3	2	4	19	0	0	0	0	0	0	7	7	9	5	8	14	5	3	3	5	4	8	29	11	14	26	30
Ugt1a6a	2	0	2	0	3	0	2	2	2	1	1	1	0	0	0	0	0	0	0	0	1	0	1	0	1	1	0	0	0	0	0	0	1	3	1	0	1	2	1	1	0	0	1	0	4	4	3	4	2
Nenf	2	0	1	1	0	1	1	1	1	1	2	3	3	2	0	0	0	0	0	0	1	0	1	1	0	0	0	0	0	0	0	0	3	1	1	4	0	1	2	1	2	3	3	3	0	1	0	1	0
Pgrmc2	3	0	0	1	0	0	0	0	0	0	0	0	0	0	0	0	0	0	0	0	0	0	0	0	0	0	0	0	0	0	0	0	0	0	0	0	0	0	0	0	0	0	0	0	0	3	1	2	2
Cyp2a5	2	2	1	1	1	1	1	1	0	0	0	0	0	0	0	0	0	0	0	0	0	0	0	0	0	0	0	0	0	0	0	0	0	1	1	0	0	3	1	1	1	1	1	1	3	0	0	1	1
Cyp2e1	2	2	1	2	4	1	3	3	0	0	0	0	0	0	6	3	2	4	4	4	0	0	0	0	0	2	2	0	0	2	1	1	0	0	0	0	0	0	3	1	2	2	3	2	6	2	3	2	1
Tomm40	6	1	0	6	6	6	3	7	0	4	4	0	0	5	0	0	0	0	0	0	0	0	0	0	0	0	2	8	6	4	5	4	0	0	0	0	0	0	8	8	8	10	6	7	0	0	0	0	0
Cyp2u1	1	1	0	1	1	1	1	1	4	3	5	3	5	4	0	0	0	0	0	0	3	1	1	1	0	1	3	1	1	4	2	4	4	1	1	3	2	1	2	3	3	0	3	2	5	4	3	5	5
Cyp39a1	1	1	0	6	7	3	4	4	0	0	0	0	0	0	0	0	0	0	0	0	0	0	0	0	0	0	0	0	0	0	0	0	0	0	0	0	0	0	0	0	0	0	0	0	0	0	0	0	0
Hsd17b1	6	0	10	0	0	0	0	0	6	0	9	10	1	0	5	0	0	0	0	0	1	0	0	1	0	0	2	0	0	0	0	0	1	5	0	0	0	8	7	5	0	0	5	0	0	0	0	0	0
Pla2g4a	3	5	0	1	0	0	0	0	0	0	0	0	0	0	0	0	0	0	0	0	6	8	6	6	13	7	0	0	0	0	0	0	10	9	7	8	10	16	0	0	0	0	0	0	13	13	15	9	9
Stub1	2	0	0	5	14	13	8	15	13	14	19	12	19	20	1	0	0	0	0	0	17	16	12	18	19	11	0	0	0	0	0	0	15	14	15	13	18	10	7	8	10	18	10	9	20	15	20	19	19
Fdx1	1	1	0	60	61	59	51	57	0	0	0	0	0	0	0	0	0	0	0	0	0	0	0	0	0	0	0	0	0	0	0	0	0	0	0	0	0	0	0	0	0	0	0	0	0	0	0	0	0
Nr1h2	2	3	2	14	18	23	12	18	7	7	12	6	8	8	2	2	2	2	2	2	1	1	8	5	9	1	7	9	8	8	7	8	10	10	6	15	14	12	8	9	9	7	12	7	0	0	2	0	1
D2hgdh	1	3	1	1	3	2	2	3	1	1	0	0	1	0	2	0	0	0	1	0	1	1	3	1	3	1	6	1	3	1	4	3	2	2	2	0	2	1	0	0	0	0	0	0	0	1	4	1	3
D6Wsu163e	1	0	0	1	2	2	1	1	0	0	0	0	1	0	0	0	0	0	0	0	0	0	0	1	0	0	1	0	0	0	0	0	1	0	0	0	0	0	0	0	0	0	0	0	0	0	0	1	0
Nfic	44	19	14	8	4	5	7	10	64	62	69	58	72	61	5	5	7	5	6	5	101	111	102	123	106	106	16	27	18	12	19	23	116	93	90	123	109	111	34	21	29	45	40	30	110	112	100	110	105
Dap3	2	1	0	0	0	0	0	0	2	6	7	6	4	4	5	1	1	1	6	1	2	5	2	1	6	2	0	0	0	0	0	0	0	5	4	1	2	2	0	0	0	0	0	0	0	6	4	0	0
Dapp1	2	1	0	0	0	0	0	0	0	0	0	0	0	0	0	0	0	0	0	0	0	0	0	0	0	0	0	0	0	0	0	0	0	0	0	0	0	0	0	0	0	0	0	0	0	0	0	0	0
Dars	1	0	0	1	0	1	0	0	0	0	0	0	0	0	3	3	3	4	5	3	0	0	0	0	0	0	0	0	0	0	0	2	0	0	0	0	1	1	0	0	0	0	0	0	0	0	0	0	0
Dars2	1	0	0	0	0	0	0	0	1	1	0	1	0	0	0	0	0	0	0	0	0	0	0	0	0	0	0	0	0	0	0	0	0	0	0	0	0	0	0	0	0	0	0	0	0	0	0	0	0
Rrm1	3	5	3	0	0	0	0	0	10	11	10	4	4	3	0	0	0	0	1	0	1	1	3	0	4	0	24	4	14	19	22	18	0	3	3	0	5	1	0	0	0	0	0	0	0	1	0	0	1
Tmed5	1	1	1	0	0	0	1	1	0	0	0	0	0	0	1	2	2	0	0	2	0	0	0	0	0	0	3	2	1	2	2	3	0	0	0	0	0	0	0	0	0	0	0	0	0	0	0	0	0
Zc3h8	8	23	0	38	41	47	36	7	23	12	11	17	7	19	11	0	0	17	16	4	30	19	34	38	22	32	0	0	0	0	0	0	25	30	28	18	29	13	1	0	0	0	0	0	23	18	30	29	19
Dazap2	1	0	0	2	2	2	2	3	0	0	0	0	0	0	0	0	0	0	0	0	0	0	0	1	0	0	1	1	2	2	3	2	0	0	0	5	0	2	3	2	2	2	4	3	0	0	0	0	0
Dbi	1	2	2	0	0	0	1	1	1	0	0	1	2	0	1	1	1	1	1	1	4	5	3	2	2	3	0	0	0	0	0	0	2	1	3	1	3	3	0	0	0	0	0	0	4	3	3	3	3
Gorasp1	1	0	0	0	0	0	2	2	0	0	0	0	0	0	1	1	1	1	1	1	0	0	0	0	0	0	0	0	1	0	0	0	0	0	0	0	0	0	16	20	13	18	12	17	0	0	0	0	0
Ndrg2	2	1	1	0	0	0	0	0	8	8	12	10	11	5	1	0	1	0	0	0	18	12	19	12	13	17	4	6	3	5	2	7	18	15	18	15	17	15	6	7	6	10	7	5	20	19	20	18	21
Nmt1	1	0	0	0	0	0	1	2	1	7	1	0	4	1	0	0	0	0	0	0	0	0	0	0	0	0	0	0	0	0	0	0	0	0	0	0	0	0	0	1	2	4	1	1	0	0	0	0	0
Scd1	2	0	4	0	1	1	3	1	6	7	8	5	9	8	5	0	0	0	1	0	1	4	0	0	3	4	0	0	0	0	0	0	0	0	0	0	3	0	0	0	2	0	0	0	9	8	12	6	8
Scd2	1	0	1	16	17	18	16	18	0	0	0	0	0	0	6	2	3	2	3	4	0	0	0	0	1	0	1	0	0	0	0	0	0	0	0	0	2	0	0	0	0	0	0	0	0	3	2	2	3
Tagln	3	1	1	0	0	0	0	0	0	0	0	0	0	0	0	0	0	1	0	0	0	0	0	0	0	0	0	0	0	0	0	0	3	3	0	1	1	1	2	2	2	1	2	1	0	0	0	0	0
Dcakd	1	0	0	6	7	6	6	7	0	0	0	0	0	0	6	3	7	0	0	6	0	0	0	0	0	0	1	3	1	1	1	1	0	0	0	0	0	0	0	0	0	0	0	0	0	0	0	0	0
Dcc	1	0	0	11	12	2	9	11	0	2	0	0	0	0	22	23	26	23	24	23	0	0	0	0	0	0	0	0	0	3	0	0	0	0	0	0	3	0	0	0	0	0	0	2	7	0	0	0	0
Dcdc2b	1	0	0	1	1	1	0	1	2	0	0	0	0	0	0	0	0	0	0	0	0	1	0	0	0	0	0	0	0	0	0	0	0	0	0	0	0	0	0	0	0	0	0	0	0	0	4	0	2
Hmgcr	7	0	0	0	0	0	0	0	12	12	11	12	14	8	0	0	0	0	0	0	18	13	17	14	18	18	5	5	1	5	3	5	20	16	15	20	18	23	8	4	5	11	7	5	18	18	19	19	19
Dclk1	1	3	0	2	1	3	2	4	0	0	0	0	0	0	3	4	3	3	3	5	0	0	0	0	0	0	1	7	10	7	9	4	0	0	0	0	0	0	0	0	0	0	0	0	0	0	0	0	0
Dmwd	6	3	1	12	9	10	9	9	31	40	43	28	33	29	23	17	21	13	13	22	42	51	46	52	50	47	3	6	3	9	6	3	52	54	56	74	51	60	59	52	57	64	59	47	28	33	19	27	27
Xrcc4	4	3	0	0	0	0	1	1	0	0	0	0	0	0	0	0	0	0	0	0	0	0	0	0	0	0	3	3	0	2	1	5	0	0	0	0	0	0	1	0	0	1	0	0	0	0	0	2	2
Exosc9	24	8	6	0	0	0	0	0	0	0	0	1	3	1	0	3	1	4	0	0	0	0	0	0	0	0	57	15	38	28	44	60	0	0	0	0	0	2	20	14	18	34	19	42	0	0	0	0	0
Zfp36l2	4	9	0	0	0	0	0	0	0	3	0	0	0	0	7	4	6	3	3	3	1	2	2	0	1	1	0	1	0	1	1	0	0	3	1	1	3	0	1	1	1	1	0	0	2	7	8	3	3
Dcp2	14	23	11	13	7	2	2	3	0	0	1	0	0	0	0	0	0	2	0	0	0	0	0	0	0	1	0	0	0	0	0	0	0	0	0	0	1	2	0	0	0	0	0	0	0	0	0	1	0
Sec61g	11	0	27	0	0	0	0	0	0	0	0	0	0	0	0	0	0	0	1	0	0	0	0	0	0	0	4	3	0	5	2	6	0	0	0	0	0	0	0	0	0	0	0	0	0	0	2	0	1
Dynlt1c	1	0	0	0	0	0	0	0	2	0	0	4	0	0	3	1	1	0	1	3	0	0	0	0	0	0	0	2	0	1	0	0	0	0	0	0	0	0	2	1	1	0	6	4	0	0	0	0	0
Gstk1	1	0	0	1	1	1	1	1	0	0	0	0	0	0	6	6	6	6	6	6	0	0	0	0	0	0	0	0	1	0	0	0	0	0	0	0	0	0	0	0	0	0	0	0	0	0	0	0	0
Sec16b	2	2	1	5	4	1	3	3	0	0	0	0	0	0	0	0	0	0	0	0	0	0	0	0	0	0	3	0	0	0	0	0	0	0	0	0	0	0	0	1	1	0	0	0	0	0	0	0	0
Dcun1d5	1	1	1	0	0	0	0	0	40	36	37	35	45	34	16	6	10	5	11	9	27	17	22	10	2	23	14	13	11	7	15	15	19	22	9	30	31	12	19	10	28	19	18	20	30	30	42	41	41
Dcxr	2	1	0	0	0	0	0	0	0	0	0	0	0	0	1	1	1	1	1	1	1	0	0	1	1	1	4	2	6	3	3	4	1	0	0	1	0	1	0	0	0	0	0	0	1	0	3	4	5
Ddah1	1	1	1	4	5	0	6	5	0	0	0	0	0	0	0	0	0	0	0	0	0	0	0	0	2	0	1	1	1	1	1	1	0	0	0	0	0	0	0	0	0	0	0	0	0	0	0	0	0
Ddb2	1	1	0	34	17	19	15	19	65	41	50	21	78	33	3	0	1	0	0	2	2	0	0	0	0	0	11	27	6	4	2	4	16	0	20	3	0	1	67	61	63	63	32	60	0	0	0	0	0
Ddi2	4	5	8	5	1	3	0	0	0	0	0	0	2	0	2	2	2	2	1	3	0	2	1	4	6	2	0	0	0	0	0	0	1	5	3	9	5	4	0	1	0	0	0	0	0	1	0	2	1
Nudc	9	11	8	12	10	9	5	6	0	0	0	0	0	0	7	3	3	1	1	2	0	0	0	0	0	0	0	1	0	0	0	0	0	0	0	0	0	0	2	3	3	4	3	3	0	0	0	0	0
Rdh5	1	1	2	0	0	0	0	0	0	0	0	0	0	0	7	7	8	6	8	7	0	0	0	0	0	0	0	0	0	0	0	0	0	0	0	0	0	0	0	0	0	0	0	0	0	0	0	0	0
Ddit3	1	14	1	5	4	6	0	0	5	0	1	1	0	10	6	17	41	14	34	1	0	0	0	26	28	0	0	4	0	3	7	0	0	5	0	108	1	3	90	17	58	99	149	51	3	10	7	68	102
Ddost	3	0	2	1	1	1	1	1	0	0	0	0	0	0	0	2	2	2	1	0	16	9	9	10	6	10	0	1	0	0	0	0	6	4	6	5	7	6	0	0	0	0	0	0	22	15	12	16	19
Ddx10	3	0	0	2	6	2	1	1	0	0	0	0	0	0	23	12	11	22	30	21	0	0	0	0	0	0	32	2	11	11	37	22	0	0	0	0	0	0	0	0	0	0	0	0	0	0	0	0	0
Ddx18	1	5	1	118	63	71	11	15	2	78	112	43	72	79	0	0	0	0	0	0	0	0	0	17	3	0	1	0	0	0	0	1	0	29	24	25	64	0	53	137	69	86	91	61	0	0	0	0	0
Ddx19a	6	4	4	0	0	0	0	0	15	16	16	14	15	13	9	4	3	3	4	4	1	8	5	5	9	3	0	0	0	0	0	0	9	9	10	11	11	9	1	5	2	6	1	3	0	0	4	1	1
Ippk	3	0	1	4	6	5	3	3	0	0	0	0	0	0	3	3	4	4	3	3	0	0	0	0	0	0	0	1	1	0	1	0	0	0	0	0	0	0	0	0	0	0	0	0	0	0	0	0	0
Ddx25	1	0	0	16	19	12	13	10	12	5	11	7	0	0	36	34	36	37	39	37	1	0	0	0	0	0	10	9	0	2	0	0	0	0	11	0	0	0	5	5	5	6	5	5	12	7	0	0	7
Ddx27	5	1	8	12	13	11	0	1	109	26	39	95	48	31	2	14	10	2	11	9	59	70	93	69	5	72	0	2	0	0	0	0	58	68	115	0	140	60	2	0	2	10	0	0	84	104	31	58	78
Ddx3x	1	10	1	266	128	235	22	65	0	0	0	0	0	0	2	2	1	1	0	3	7	16	56	6	32	0	19	66	63	25	13	70	4	0	0	0	15	0	1	1	1	0	0	0	3	0	1	0	0
Ddx42	2	6	3	3	1	2	0	0	0	2	0	0	0	2	2	0	1	0	0	0	0	0	0	0	0	0	62	10	10	3	5	10	0	0	0	0	0	0	2	55	12	1	14	9	0	0	0	0	0
Gpatch2l	8	10	5	0	0	0	0	1	0	0	0	0	0	0	0	0	0	0	0	0	0	0	0	0	0	0	0	2	1	3	0	1	0	0	0	0	0	0	0	0	0	0	0	0	0	0	0	0	0
Heatr1	7	5	0	3	2	4	0	0	0	0	0	0	0	0	3	10	8	22	15	12	0	0	0	0	0	0	2	2	1	17	20	3	0	0	0	0	0	0	0	0	1	1	0	1	0	0	0	0	0
Ddx49	6	6	2	26	27	34	8	20	1	6	1	5	2	8	0	0	0	0	0	0	0	0	0	0	0	0	2	0	1	1	0	0	0	0	0	0	5	1	0	0	0	0	0	0	0	0	0	0	0
Ddx54	4	5	6	31	19	18	14	14	0	0	0	0	0	0	0	0	0	0	0	0	0	0	0	0	0	0	6	17	10	6	9	5	0	0	0	0	0	0	1	3	0	1	0	1	0	0	0	0	0
Ddx56	3	3	2	2	2	6	1	2	12	11	33	32	6	60	0	0	0	0	0	0	0	0	0	0	0	0	0	1	0	1	2	3	0	0	0	0	0	0	73	119	148	172	156	143	0	0	0	0	0
Ddx6	2	1	2	6	2	7	0	3	0	0	0	0	0	0	3	1	1	0	1	1	0	0	0	0	0	0	0	0	0	0	0	0	1	2	0	0	1	0	0	0	0	0	0	0	0	0	0	0	0
Dennd1b	1	2	3	0	0	0	0	0	0	0	0	0	0	0	0	0	0	0	0	0	1	0	1	1	1	0	0	1	1	0	0	0	1	1	0	1	0	0	0	0	0	0	0	1	0	0	0	0	0
Dennd4c	1	1	0	0	0	0	0	0	0	0	0	0	0	0	0	0	0	0	0	0	0	0	1	1	1	0	0	0	0	0	0	0	1	1	0	1	2	0	0	0	0	0	0	0	0	0	0	0	0
Denr	4	9	1	0	0	0	0	0	0	0	0	0	0	0	4	4	5	5	5	2	1	2	0	0	0	0	15	13	20	3	5	15	0	0	0	0	1	1	1	1	1	0	1	1	0	0	0	0	0
Deptor	2	1	3	1	0	0	1	0	0	0	0	0	0	0	3	0	0	0	0	1	1	1	1	1	2	1	0	0	0	0	1	0	1	1	1	1	1	1	2	1	1	0	0	1	0	0	0	0	0
Dera	1	1	1	5	2	0	1	1	0	0	6	2	1	3	4	4	4	2	1	3	8	10	9	4	0	2	0	0	0	0	0	0	4	0	6	2	3	0	1	0	0	5	2	1	4	2	5	7	8
Derl1	3	1	3	4	4	3	3	4	0	1	0	0	0	0	1	1	1	1	2	1	0	0	0	0	0	0	2	0	0	0	1	6	0	0	0	0	0	0	0	0	0	0	0	0	0	0	0	0	0
H13	5	4	3	2	9	5	7	7	0	0	0	0	0	0	0	0	0	0	0	0	0	0	0	0	0	0	0	0	0	0	0	0	0	0	0	0	0	0	0	0	0	0	0	0	0	0	0	0	0
Derl3	2	0	4	0	1	0	0	0	1	2	0	0	24	2	0	0	1	1	2	1	31	25	0	0	22	10	0	0	0	0	0	0	12	26	29	0	7	14	1	1	0	6	1	0	34	8	24	7	24
Dgcr2	4	1	2	3	1	1	1	1	0	0	0	0	0	0	4	0	0	0	0	1	0	0	0	0	0	0	3	2	2	2	3	2	0	0	0	2	0	0	0	0	0	0	0	0	0	0	0	1	0
Dgkd	1	1	3	0	0	0	0	0	0	0	0	0	0	0	0	0	0	0	0	0	0	0	0	0	0	0	0	0	0	0	0	0	0	0	0	0	0	0	0	0	0	0	0	0	0	0	0	0	0
Dhcr24	1	0	1	0	0	0	0	0	5	3	6	4	8	3	0	0	0	1	4	0	6	8	7	0	6	8	0	0	0	0	0	0	8	5	9	6	8	7	1	1	0	5	3	3	6	6	6	8	7
Nrip3	2	3	1	0	0	0	0	0	0	1	0	13	0	13	3	12	7	7	10	7	4	0	4	3	0	0	16	21	4	12	12	1	21	0	1	22	1	0	0	0	0	0	0	0	5	2	4	16	8
Hsd3b7	3	1	6	0	1	0	0	1	0	0	0	0	0	0	0	0	0	0	0	0	0	0	0	0	0	0	0	0	0	0	0	0	0	0	0	0	0	0	0	0	0	0	0	0	0	0	0	0	0
Fdps	3	1	4	0	0	0	0	0	0	0	0	0	0	0	0	0	0	0	0	0	0	0	0	0	0	0	0	0	0	0	0	0	0	0	0	0	0	0	0	0	0	0	0	0	0	0	0	0	0
Dhdh	1	1	1	0	0	0	0	0	0	0	0	0	0	0	0	0	0	0	0	0	0	0	0	1	0	0	0	0	0	0	0	0	0	0	0	1	0	0	0	0	0	0	0	0	0	0	0	0	0
Dhh	1	0	0	0	0	0	1	0	0	2	4	5	0	0	14	17	15	17	18	14	0	0	18	25	0	2	0	0	1	0	0	0	0	0	0	0	0	0	0	0	3	0	0	1	0	0	0	0	0
Lrp3	5	9	1	8	5	6	6	8	0	0	0	0	0	0	15	10	12	11	7	11	0	0	1	0	0	0	2	1	3	1	2	4	0	0	0	0	0	0	1	0	1	1	1	1	0	0	0	0	0
Dhrs1	2	3	0	0	0	0	0	0	0	0	0	0	0	0	0	0	0	0	0	0	2	2	1	3	2	0	0	0	0	0	0	0	1	0	0	2	2	2	0	0	0	0	0	0	1	0	0	0	0
Dhrs4	1	5	0	0	0	0	0	0	0	0	0	0	0	0	0	0	0	0	0	0	0	1	0	4	10	0	2	2	1	1	2	1	1	2	0	8	2	5	1	2	1	2	2	2	0	0	0	0	0
Dhx16	7	7	5	3	1	3	0	1	0	0	0	0	0	0	0	0	0	0	0	0	0	0	0	0	0	0	0	0	0	0	0	0	0	0	0	0	0	0	0	0	0	0	0	0	0	0	0	0	0
Rps13	7	11	19	0	0	0	0	0	0	0	0	0	0	0	0	0	0	0	0	0	0	0	0	0	0	0	12	10	1	9	10	26	0	0	0	0	0	0	12	18	14	13	21	19	0	0	0	0	0
Trmt112	3	6	3	2	3	2	1	0	3	4	4	2	4	2	0	0	0	0	0	0	0	0	1	0	0	0	0	0	0	0	0	0	1	7	0	8	5	1	1	1	2	1	1	1	0	0	0	0	0
Usp10	6	4	2	3	1	1	1	1	2	7	5	0	5	1	3	3	3	1	0	1	10	5	2	11	10	0	3	5	6	3	1	3	17	10	6	16	17	15	3	3	2	0	0	1	3	1	4	1	1
Wdr75	14	29	13	0	0	0	0	0	0	0	0	0	0	0	1	0	0	6	1	3	0	0	0	0	1	0	67	52	48	58	62	68	0	0	0	0	0	0	0	0	0	0	0	0	0	0	0	0	0
Dhx36	3	10	1	1	3	2	0	1	0	0	0	0	0	0	0	0	0	0	0	0	0	0	0	0	0	0	58	37	37	49	22	45	0	0	0	0	0	0	0	1	0	0	0	1	0	0	0	0	0
Dicer1	2	2	4	6	3	6	2	2	2	5	2	2	3	1	0	0	0	0	0	0	9	24	14	26	39	27	1	0	0	3	0	0	48	53	37	53	49	47	0	0	1	0	0	0	24	12	34	15	13
Dimt1	1	13	0	0	0	0	1	1	0	0	0	1	0	1	5	1	0	0	0	2	0	0	0	0	0	0	34	47	29	48	45	54	0	0	0	0	0	0	0	0	0	0	0	0	0	0	0	0	0
Dip2a	3	4	2	1	0	0	0	0	0	0	0	0	0	0	0	0	0	0	0	0	0	0	0	0	0	0	8	7	6	8	8	5	0	0	0	0	0	0	0	0	0	0	0	0	0	0	0	0	0
Dip2b	3	2	2	1	0	1	0	0	0	0	0	0	0	0	1	1	0	1	1	1	0	1	0	1	1	0	0	0	0	0	0	0	0	1	1	1	1	1	0	0	0	0	0	0	0	0	0	0	0
Diras2	1	0	0	6	10	5	7	6	0	0	0	0	0	0	67	78	71	73	77	74	0	0	1	0	0	0	12	12	4	4	21	8	0	0	0	0	0	0	0	0	0	0	0	0	0	0	6	1	0
Dis3	1	6	0	0	2	2	1	3	1	5	0	0	0	0	0	0	0	0	0	0	0	0	0	0	0	0	1	15	9	24	7	19	1	1	0	0	0	1	0	0	0	0	0	0	0	1	1	1	1
Disc1	1	7	0	0	0	0	0	0	0	0	0	0	0	0	0	5	9	4	5	2	0	0	0	0	0	0	0	0	0	0	0	0	7	0	0	0	0	4	0	0	0	0	0	0	4	2	0	2	0
Dkc1	2	7	3	0	3	0	1	1	0	1	0	1	0	0	27	6	14	55	36	16	0	0	0	0	0	0	118	101	78	79	98	122	0	9	0	6	0	0	0	0	0	0	0	0	0	0	0	0	0
Tceal1	4	2	0	2	0	0	0	0	0	0	0	0	0	0	1	1	1	2	2	1	0	0	0	0	0	0	0	0	0	0	0	0	0	0	0	0	0	0	2	1	1	1	1	1	0	0	0	0	0
Dmxl1	2	3	1	0	0	0	0	0	0	0	0	0	0	0	0	0	0	0	0	0	0	0	0	0	0	0	0	0	0	0	0	0	0	0	0	0	0	0	0	0	0	0	0	0	0	0	0	0	0
Dnah17	2	0	3	2	6	0	4	2	0	0	0	0	0	0	1	0	0	0	0	1	3	1	0	5	1	0	0	0	0	0	0	0	1	0	0	0	3	0	0	0	0	0	0	0	0	2	5	4	3
Pafah1b1	4	8	7	1	0	1	0	0	23	15	2	7	28	2	0	0	0	0	0	0	39	45	42	64	56	37	1	2	0	6	0	8	37	52	35	49	41	36	1	1	1	1	1	0	35	40	28	32	32
Shpk	6	7	4	2	0	0	0	0	42	31	28	29	56	10	0	0	0	0	0	0	39	53	23	20	39	31	0	0	0	0	0	0	34	27	30	36	44	44	32	33	29	35	33	28	27	33	25	23	19
Dnah8	1	1	0	1	3	0	1	0	4	3	6	5	7	0	0	1	0	2	0	1	2	4	9	4	5	4	2	6	3	6	1	2	0	4	1	6	3	3	1	1	2	1	1	1	1	3	3	1	0
Dnajb1	1	2	1	163	102	161	1	82	35	50	30	10	57	33	65	35	39	15	16	25	80	78	61	97	59	54	0	0	0	0	0	0	20	71	62	92	80	65	7	10	10	11	1	0	104	109	100	99	88
Oat	3	1	1	0	0	0	1	1	0	0	0	0	0	0	0	0	0	0	0	0	0	0	0	0	0	0	0	0	0	0	0	0	0	0	0	0	0	0	0	0	0	0	0	0	0	0	0	0	0
Edem2	1	1	1	0	0	0	0	0	4	2	1	1	3	1	1	0	0	0	0	0	9	6	6	4	5	3	0	0	0	0	0	0	8	5	7	6	2	2	3	3	3	3	4	2	8	4	5	7	6
Grn	4	5	1	0	0	0	0	0	0	2	1	1	0	1	0	1	1	1	1	0	5	6	3	1	6	6	1	3	3	5	2	2	1	3	5	1	4	1	0	0	0	0	0	0	6	7	7	10	6
Gstt2	4	4	1	0	0	0	0	0	13	6	3	11	5	3	3	3	3	3	3	3	12	6	13	1	1	2	10	8	8	13	10	11	15	7	15	5	0	14	10	10	12	10	3	10	0	0	0	0	0
Lman1	3	2	1	0	1	1	0	1	0	0	0	0	0	0	0	0	0	0	0	0	0	0	0	0	0	0	0	0	0	0	0	0	0	0	0	0	0	0	1	1	1	1	1	1	0	0	0	0	0
Msra	2	2	2	0	0	0	0	0	0	0	0	0	0	0	0	1	1	1	1	2	0	0	0	0	0	0	4	1	4	6	5	3	0	0	0	0	0	0	0	0	0	0	0	0	0	0	0	0	0
Msrb1	1	1	1	0	0	0	0	1	0	0	0	0	0	0	3	2	2	3	3	2	0	0	0	0	0	0	0	0	0	0	0	0	0	0	0	0	0	0	0	0	0	0	0	0	0	0	0	0	0
Mttp	1	1	1	0	0	0	0	0	0	0	0	0	0	0	0	0	0	0	0	0	0	0	0	0	0	0	0	0	0	0	0	0	0	0	0	0	0	0	0	0	0	0	0	0	0	0	0	0	0
Nucb1	2	2	2	6	5	7	3	2	0	0	0	0	0	0	0	0	0	0	0	0	0	0	0	1	0	0	4	5	3	5	6	4	0	0	0	0	0	0	0	0	0	0	0	0	0	1	0	0	0
P4htm	3	7	0	2	1	1	0	1	0	0	0	0	0	0	12	12	12	12	12	12	0	0	1	0	0	0	0	0	0	0	0	0	0	0	0	0	0	0	0	0	0	0	0	0	0	0	0	0	0
Pdia3	3	2	10	13	11	11	4	6	19	27	36	19	40	21	0	0	1	1	0	0	84	101	82	98	100	96	0	0	0	0	0	0	67	87	84	78	104	79	6	4	9	11	6	6	93	107	98	92	98
Prdx6	1	1	0	0	0	0	0	0	0	0	0	0	0	0	1	1	1	1	1	1	0	0	0	2	0	0	2	0	0	0	0	1	0	0	0	0	0	0	0	0	0	0	0	0	0	0	0	0	0
Sco2	1	1	1	0	0	0	0	0	0	0	0	0	0	0	0	0	0	0	0	0	0	0	0	0	0	0	0	0	0	0	0	0	0	0	0	0	0	0	0	0	0	0	0	0	0	0	0	0	0
Sel1l	6	2	3	9	16	17	7	14	0	0	0	0	0	0	0	0	0	0	0	0	0	0	0	0	0	0	1	0	0	0	4	2	0	0	0	0	0	0	0	0	0	0	0	0	0	0	0	0	0
Suox	1	1	2	0	0	0	0	0	1	0	0	0	0	0	2	3	2	2	4	1	0	0	0	0	0	0	0	0	0	0	0	0	0	0	0	0	0	0	0	0	0	0	0	0	0	0	0	0	0
Taok1	6	10	4	0	0	0	0	0	0	0	0	0	0	0	0	0	0	0	0	0	0	0	0	0	1	0	0	0	0	0	0	0	0	0	0	0	1	0	3	2	2	2	2	0	0	0	0	0	1
Taok3	2	1	2	1	1	1	1	1	0	2	2	1	1	2	0	0	0	0	0	0	1	3	2	3	4	1	0	0	0	0	0	0	0	3	3	2	1	1	0	0	0	0	0	0	0	1	2	0	0
Ugt1a1	1	1	2	0	0	0	0	0	3	2	3	2	2	2	1	0	0	0	0	0	1	1	3	0	1	2	0	0	0	0	1	0	3	2	3	1	1	2	2	2	3	3	3	3	5	4	4	4	3
Dnajc13	5	6	2	2	4	3	1	3	0	0	0	0	0	0	0	1	3	2	3	3	0	0	0	0	0	0	6	8	12	8	8	12	0	0	0	0	0	0	0	0	0	0	0	0	0	0	0	0	0
Stx1a	4	0	0	2	3	1	4	2	0	7	5	1	4	4	7	10	10	4	6	11	0	0	0	0	0	0	0	0	0	0	0	0	1	0	0	1	0	0	0	0	0	0	24	0	0	0	0	0	0
Rpl27a	11	3	23	0	0	0	0	0	0	0	0	0	0	0	0	0	0	0	0	0	0	0	0	0	0	0	0	0	0	0	0	0	0	0	0	0	0	0	0	0	0	0	0	0	0	0	0	0	0
Rsph3b	9	3	2	1	0	1	0	1	10	1	10	8	8	3	0	0	0	0	0	0	0	2	0	0	0	1	11	9	10	9	13	11	7	0	3	0	0	3	11	16	18	15	15	14	7	7	7	1	6
Dnajc22	1	1	1	4	3	0	2	2	0	0	5	2	4	2	0	0	0	0	0	0	0	0	1	0	0	0	0	0	0	0	1	0	2	4	3	3	6	4	3	3	5	4	0	3	6	4	6	4	0
Dnajc27	2	39	4	1	1	0	1	3	124	131	128	120	130	136	25	37	46	38	26	36	150	148	159	142	117	136	0	0	9	0	1	1	141	146	154	135	138	134	68	64	84	86	74	75	137	126	140	135	138
Dnajc3	1	1	1	2	0	2	0	0	0	0	6	1	1	2	4	3	4	4	6	2	11	8	8	12	4	8	0	0	0	0	0	0	4	8	9	11	12	14	6	8	10	10	13	15	15	12	13	11	12
Dnajc30	1	1	1	0	0	0	0	0	3	3	5	4	3	3	0	0	0	0	0	0	0	0	1	0	0	0	1	1	1	1	1	1	1	2	1	2	2	1	2	3	3	3	3	3	1	2	2	2	2
Dnajc6	1	5	4	2	1	1	1	1	1	15	5	11	3	1	29	28	29	24	25	27	23	0	3	16	1	0	4	7	12	25	13	12	0	0	0	23	0	0	10	20	19	28	9	9	36	42	48	41	32
Dnajc9	4	2	4	1	2	1	0	0	0	0	0	0	0	0	0	0	0	0	0	0	0	0	0	0	0	0	1	0	1	1	0	2	0	0	0	0	0	0	0	0	0	0	0	0	0	0	0	0	0
Safb	4	4	7	0	0	0	0	0	0	0	0	0	0	0	0	0	0	0	0	0	0	0	0	0	0	0	3	0	0	0	0	0	0	0	0	0	0	0	0	0	0	0	0	0	0	0	0	0	1
Safb2	5	5	8	0	0	0	0	0	0	0	0	0	0	0	0	0	0	0	0	0	0	0	0	0	0	0	0	0	0	0	0	2	0	0	0	0	0	0	1	1	0	0	0	1	0	0	0	0	0
Gemin5	3	3	0	6	5	3	6	8	8	9	5	5	4	11	0	0	0	0	0	0	0	0	0	0	0	0	0	0	0	2	1	0	9	10	5	0	0	1	0	1	0	0	0	0	0	2	0	0	0
Dnhd1	8	0	0	5	0	3	2	0	15	18	9	21	21	16	0	0	0	2	1	0	0	0	0	0	0	0	0	0	0	0	0	0	0	0	0	0	0	0	16	18	14	21	13	17	0	0	0	0	0
Gch1	6	5	5	1	6	2	2	4	0	0	0	0	0	0	3	4	5	2	2	2	0	0	0	0	0	0	3	5	4	4	4	5	0	0	0	0	0	0	0	0	0	0	0	0	0	0	0	0	0
Gm21981	28	0	5	0	0	0	1	0	0	0	0	1	0	0	5	0	4	14	7	1	0	0	0	0	0	0	0	7	0	0	2	7	0	0	38	0	19	0	2	0	0	1	0	0	0	4	9	0	13
Pard3b	3	8	2	0	0	0	0	0	0	0	0	0	0	0	0	0	0	1	1	0	0	0	0	0	0	0	10	2	0	2	7	5	0	0	0	0	0	0	1	0	0	0	1	1	1	0	0	0	0
Dnmt1	1	2	0	0	2	1	3	3	0	0	0	1	6	0	2	1	1	0	1	1	5	39	15	16	27	40	0	0	0	0	0	0	13	11	14	37	23	16	1	1	1	2	2	2	5	34	21	7	14
Dnmt3a	2	2	0	1	1	2	1	0	13	14	2	8	5	14	1	1	4	2	3	1	30	24	28	26	19	22	1	0	0	0	0	3	27	13	21	19	19	20	25	17	17	16	6	10	27	23	27	27	24
Dnph1	1	1	0	0	0	0	0	0	0	0	0	0	0	0	0	0	0	0	0	0	0	0	0	0	0	0	0	0	0	0	0	0	0	0	0	0	0	0	0	0	0	0	0	0	0	0	0	0	0
Dpagt1	1	1	1	0	0	0	0	0	0	0	0	0	0	0	0	0	0	0	0	0	0	0	0	0	0	0	0	0	0	0	0	0	0	0	0	0	0	0	0	0	0	0	0	0	0	0	0	0	0
Glt28d2	1	0	0	0	0	0	0	0	0	0	0	0	0	0	0	0	0	0	0	0	0	0	0	0	0	0	0	0	0	0	0	0	0	0	0	0	0	0	0	0	0	0	0	0	0	0	0	0	0
Dpep1	5	2	3	0	0	0	0	0	0	0	0	0	0	0	0	0	0	0	0	0	0	0	0	0	0	0	0	2	1	2	2	2	0	0	0	0	0	0	0	0	0	0	0	0	0	0	0	0	0
Men1	3	0	0	3	6	3	4	7	0	0	0	0	0	0	5	1	3	1	1	1	5	4	11	7	7	0	2	4	3	5	7	5	0	1	5	1	0	4	1	0	1	2	1	0	2	0	2	1	4
Nup98	18	22	10	80	65	81	6	12	0	0	0	0	0	0	0	0	0	0	0	0	0	0	0	0	0	0	0	0	0	0	0	0	0	0	0	0	0	0	0	0	0	0	0	0	0	0	0	0	0
Zfp563	6	3	1	19	20	19	13	21	0	0	0	0	0	0	2	3	3	3	2	1	0	0	0	0	0	0	2	2	1	4	2	3	0	0	0	0	0	0	0	0	0	0	0	0	0	0	0	0	0
Dpm1	5	5	2	0	0	0	0	0	0	1	1	0	0	0	0	0	0	0	0	0	0	0	0	0	0	0	0	2	0	0	0	0	0	0	0	0	0	0	0	0	0	0	0	0	0	0	0	0	0
Dpm2	1	1	0	1	1	1	1	1	2	0	1	0	2	2	0	0	0	0	0	0	0	2	0	1	1	1	0	0	0	0	0	0	2	0	1	2	1	0	1	0	0	2	1	2	2	1	0	0	1
Tdo2	1	1	1	0	0	0	0	0	0	0	0	0	0	0	0	0	0	0	0	0	0	0	0	0	0	0	0	0	0	0	0	0	0	0	0	0	0	0	0	0	0	0	0	0	0	0	0	0	0
Urah	2	2	1	0	1	0	0	0	2	1	2	2	3	0	0	0	0	0	0	0	3	2	2	0	2	4	1	1	1	2	0	1	4	2	2	4	2	4	0	1	0	1	1	1	4	4	3	4	1
Wdsub1	19	3	12	0	2	0	0	0	0	0	0	0	0	0	0	0	0	0	0	0	0	0	0	3	11	6	0	11	2	15	3	25	2	1	0	13	0	3	3	19	6	0	0	10	0	0	0	1	0
Eps15	4	23	12	0	0	0	0	0	0	2	0	0	4	0	15	17	14	13	14	16	2	11	2	32	42	14	4	4	2	2	2	3	17	27	2	38	20	22	0	0	0	0	0	0	0	0	0	0	0
Fdxr	4	4	0	30	34	32	35	29	0	0	0	0	0	0	2	2	1	2	2	2	0	1	0	0	0	0	0	0	0	0	0	0	0	2	1	4	0	3	0	0	0	0	0	0	0	0	0	0	0
Gnat1	6	2	8	10	9	6	25	9	3	12	1	3	19	15	315	314	328	417	434	325	0	3	5	9	3	3	0	0	12	0	0	0	0	0	0	2	47	0	9	0	13	4	0	2	33	0	0	16	0
Gne	1	1	1	0	0	0	0	0	0	0	0	0	0	0	0	0	0	0	0	0	0	0	0	0	0	0	0	0	0	0	0	0	0	0	0	0	0	0	0	0	0	0	0	0	0	0	0	0	0
Klc4	2	4	0	0	0	2	0	3	0	0	0	0	0	0	0	0	0	0	0	0	0	0	0	1	0	0	5	7	10	8	7	8	0	0	0	0	0	0	0	0	0	0	0	0	0	0	0	0	0
Lypla2	2	2	2	0	0	0	0	0	0	0	0	0	0	0	1	0	1	0	0	1	0	0	0	0	0	0	0	0	0	0	0	0	0	0	0	0	0	0	0	0	0	0	0	0	0	0	0	0	0
Plekhh1	1	0	0	0	0	0	0	0	0	0	0	0	0	0	0	1	0	1	1	1	0	0	0	0	0	0	0	0	0	0	0	0	0	0	0	0	1	0	0	0	0	0	0	0	0	0	0	0	0
Poln	4	3	0	0	2	0	1	1	0	0	0	0	0	0	0	0	0	0	0	0	0	9	0	0	6	1	0	0	0	4	5	0	0	6	0	0	0	0	0	3	0	10	0	0	0	0	0	0	0
Spr	1	1	0	0	0	0	0	0	0	0	0	0	0	0	0	0	0	0	0	0	0	0	0	0	0	0	0	0	0	0	0	0	0	0	0	0	0	0	0	0	0	0	0	0	0	0	0	0	0
Vps45	13	4	12	0	1	5	0	1	0	6	12	16	0	15	4	5	3	0	0	3	21	37	0	18	20	26	0	0	0	0	0	0	22	0	23	1	8	37	3	2	0	0	0	0	23	6	18	28	12
Dtna	1	0	0	0	0	0	0	0	1	0	0	0	2	1	1	1	1	1	1	1	4	4	5	6	6	5	0	0	0	0	0	0	6	3	3	5	4	3	1	0	1	2	1	0	6	5	4	5	5
Egfl6	1	0	1	1	1	0	3	2	0	0	0	0	0	0	0	0	0	0	0	0	0	0	0	0	0	0	21	12	11	14	20	13	0	0	0	0	0	0	0	0	0	0	0	0	0	0	0	0	0
Fbln5	1	3	2	0	1	0	0	0	0	0	0	0	0	0	3	0	1	0	0	2	0	0	0	0	0	0	33	32	30	36	28	33	0	0	0	0	0	0	0	0	0	0	0	0	0	0	0	0	0
Dusp1	4	19	6	0	1	0	1	0	0	0	0	0	0	0	0	0	0	0	0	0	0	0	19	27	40	25	3	0	0	0	10	5	0	0	0	0	2	3	0	0	0	1	2	1	0	0	0	0	0
Dusp12	2	2	3	2	2	2	0	2	13	6	6	8	9	12	0	2	2	2	2	2	21	1	8	16	19	23	18	16	4	14	7	6	17	2	1	7	1	14	9	31	22	15	18	13	8	15	14	10	18
Dusp19	1	0	1	0	0	0	0	0	6	0	0	6	6	0	0	7	0	0	7	8	0	0	0	0	12	14	24	10	5	0	4	51	1	6	9	1	7	23	0	0	0	0	2	0	11	0	0	1	0
Dusp2	1	0	2	0	1	0	0	0	0	0	0	0	0	0	2	4	6	2	1	2	0	0	0	0	0	0	0	0	3	0	1	0	0	0	0	0	0	0	0	0	0	0	0	0	0	0	0	0	0
Fhl1	3	3	3	1	5	2	2	3	22	12	22	30	18	45	0	0	0	0	0	0	54	25	34	18	0	50	0	0	0	0	0	0	21	0	17	0	0	0	52	42	52	49	45	43	48	36	47	64	70
Lmcd1	10	4	5	0	0	0	0	0	82	57	79	80	85	113	0	0	0	0	0	0	112	99	98	77	5	95	0	0	0	0	0	0	123	34	97	42	60	70	107	95	104	108	107	90	113	98	113	139	123
Lrrc56	10	11	4	0	0	0	0	0	3	1	5	10	5	4	0	0	0	0	0	0	15	30	4	10	52	0	20	12	7	23	35	31	25	27	0	2	0	1	0	0	22	10	11	0	0	2	0	0	0
Pdlim3	7	4	0	10	13	6	24	22	46	51	55	48	65	52	0	0	0	0	0	0	94	108	92	117	114	104	6	2	3	2	5	5	103	109	95	113	100	111	12	3	10	23	11	12	73	71	71	74	72
Synpo2	4	4	2	1	0	0	0	0	18	16	21	18	23	23	0	0	0	0	0	0	31	30	35	32	40	38	0	0	2	0	1	0	29	34	37	28	37	30	19	16	30	23	21	19	30	38	44	30	39
Dusp3	2	0	0	2	3	4	3	4	33	34	31	42	43	34	0	0	0	0	0	0	38	42	36	42	49	46	0	0	0	0	0	0	54	43	40	51	45	44	1	1	1	1	1	1	55	35	24	26	24
Dusp4	11	12	4	1	3	1	4	1	1	0	0	7	0	0	60	61	64	63	77	57	19	10	13	2	0	21	2	18	34	39	41	29	25	0	0	0	3	12	2	0	2	0	1	2	10	2	17	8	0
Fbrsl1	1	0	0	1	1	1	0	0	0	0	0	0	0	0	0	0	0	0	0	0	0	0	0	0	0	0	2	2	2	2	2	3	0	0	0	0	0	0	1	1	1	1	1	1	1	1	1	0	1
Zfp622	6	2	1	2	8	3	0	0	1	5	14	2	3	7	0	0	0	0	0	0	0	0	0	0	0	0	0	1	0	0	0	0	0	0	0	0	0	0	6	9	10	2	5	9	0	0	0	0	0
Dvl3	1	2	22	29	20	15	9	10	25	26	12	12	22	17	50	66	59	52	44	65	106	90	78	70	78	96	201	164	164	176	167	189	96	52	84	78	57	54	125	134	125	108	109	108	73	63	89	95	67
Dync2h1	3	12	12	0	0	0	0	0	8	8	10	6	10	2	8	5	7	7	4	6	0	3	0	0	1	0	5	1	0	2	5	8	3	4	0	2	1	3	4	8	5	5	4	6	2	0	0	0	0
Dynlt1a	1	0	0	0	0	0	0	0	0	0	0	0	0	0	1	0	0	0	0	0	0	0	0	0	0	0	1	0	0	0	0	0	0	0	0	0	0	0	5	3	2	4	1	0	0	0	0	0	0
Eed	6	1	0	59	44	56	74	90	0	0	0	0	0	0	22	23	16	43	73	36	0	0	1	0	0	0	194	159	153	200	186	193	0	0	0	0	0	0	1	0	2	7	0	0	0	0	0	0	0
Hexim1	2	12	1	13	8	9	12	12	0	3	0	0	0	0	0	0	0	0	0	0	6	0	1	1	4	1	21	23	25	21	16	16	0	0	0	0	0	0	2	1	2	3	2	2	0	0	0	0	0
Lrrcc1	4	10	3	7	17	18	5	11	0	0	2	1	0	4	0	0	0	0	0	0	0	0	0	0	0	0	0	0	0	0	0	0	0	0	0	0	0	0	0	0	0	0	0	0	0	0	0	0	0
Pum2	11	23	10	1	1	1	1	1	0	0	0	0	7	0	0	0	0	0	0	0	0	0	0	0	5	0	0	0	0	0	0	2	0	0	0	0	0	0	1	1	2	2	2	1	0	0	0	0	0
Tpr	4	13	2	0	0	0	0	0	2	5	1	1	0	3	0	0	1	1	1	0	6	13	12	9	17	16	0	0	0	0	0	0	5	6	2	4	13	4	4	10	6	4	9	5	0	2	2	2	2
Tubg1	1	1	1	0	0	0	0	0	7	8	9	9	11	8	0	0	1	0	0	1	12	11	11	5	11	0	0	0	0	0	0	0	7	6	7	7	7	1	6	6	9	10	7	7	0	1	2	2	2
Dync1li1	1	1	2	0	0	0	0	0	4	9	7	4	21	5	5	0	3	0	0	0	0	0	0	0	2	0	0	0	2	0	1	0	27	2	6	28	15	6	7	17	15	14	23	9	0	0	1	4	0
Mtr	1	1	0	0	0	0	0	0	0	0	0	0	0	0	0	0	0	0	0	0	0	0	1	0	0	0	0	0	0	0	0	0	0	0	0	0	0	0	0	0	0	0	0	0	3	0	2	2	0
Ttc26	6	0	0	0	0	0	0	0	0	0	0	0	0	0	0	0	0	0	0	0	0	0	0	0	0	0	1	1	1	0	0	1	0	0	0	0	0	0	1	0	0	0	0	0	0	0	0	0	0
Dyrk2	1	0	1	28	28	21	18	32	59	68	48	50	58	22	5	3	10	2	2	3	54	48	41	76	61	38	0	0	0	0	0	0	59	65	53	74	60	60	7	0	0	0	0	0	50	25	30	39	27
E030030I06Rik	1	2	0	0	0	0	0	0	29	1	1	1	1	9	0	0	0	0	1	0	0	4	34	0	20	56	0	0	0	0	0	0	0	0	0	0	0	3	0	0	6	36	8	13	0	0	0	13	0
Ears2	4	5	15	0	0	0	0	0	0	0	0	0	0	0	22	8	10	4	8	14	0	0	0	0	0	1	0	0	0	0	0	7	0	0	3	0	0	0	0	0	0	0	0	0	0	0	1	0	0
Ebi3	1	0	2	0	0	1	0	0	0	0	0	0	0	0	0	0	0	0	0	0	0	0	5	5	5	0	0	0	0	0	0	0	0	0	1	0	0	0	0	0	0	0	0	0	0	3	0	0	0
Ebna1bp2	1	0	0	1	0	0	0	0	0	3	0	3	6	0	7	1	11	0	0	1	1	0	0	0	6	0	14	2	0	7	6	31	0	3	0	1	11	1	0	0	0	0	0	0	0	0	0	0	0
Ecd	2	0	3	0	0	5	0	0	75	77	91	70	113	74	0	4	1	13	15	0	58	79	67	89	97	50	0	0	0	1	0	3	113	106	95	100	113	133	44	49	30	29	43	14	54	42	74	11	44
Echdc1	2	1	4	0	3	1	5	2	0	0	0	0	1	1	12	5	6	1	10	3	1	1	1	2	3	0	1	2	1	1	1	2	1	1	0	0	2	2	8	7	8	6	17	7	0	0	0	2	0
Echdc2	1	1	1	0	0	0	0	0	0	0	0	0	0	0	4	5	4	6	4	5	0	0	1	0	0	0	0	0	0	0	0	0	0	0	0	0	0	0	0	1	0	0	0	0	0	0	0	0	0
Echs1	6	7	3	5	2	4	3	4	0	0	0	0	0	0	20	16	16	18	14	19	0	0	0	1	1	0	0	0	0	0	0	0	0	0	0	0	0	0	0	1	1	0	1	1	0	0	0	0	0
Eci1	5	14	2	0	0	0	0	0	5	5	12	2	5	6	4	3	3	1	5	3	0	0	2	0	0	1	0	0	0	0	0	0	0	0	1	0	0	0	25	36	38	61	53	39	0	4	10	16	6
Eci2	3	9	2	3	4	1	2	2	0	0	0	0	0	0	8	8	7	5	4	8	0	0	0	0	0	0	1	0	1	0	0	1	0	0	0	0	0	0	0	0	0	0	0	0	0	0	0	0	0
Eci3	2	9	3	0	5	2	30	29	0	22	67	57	7	1	1	1	1	2	4	1	107	1	3	0	1	0	194	155	172	167	179	171	0	10	49	0	6	3	10	15	33	29	41	13	106	47	48	96	89
Pdia5	4	2	3	2	0	2	0	0	0	0	1	0	0	0	0	0	0	1	1	0	2	9	5	2	10	4	0	0	0	0	0	0	0	15	10	9	7	3	0	1	3	4	1	0	2	5	5	9	7
Sil1	24	16	28	29	29	29	16	16	0	0	0	0	0	0	0	0	0	3	0	0	0	0	0	0	0	0	2	0	0	0	0	0	0	0	0	0	0	0	0	0	0	2	0	0	0	0	0	0	0
Edf1	4	6	5	0	0	0	0	0	0	0	1	0	0	0	0	0	0	0	0	0	0	0	0	0	0	0	0	0	0	0	0	0	0	0	0	0	0	0	0	1	1	1	1	1	0	0	0	0	0
Edn1	1	0	0	1	20	5	31	26	0	0	0	0	0	0	0	0	0	0	0	0	0	0	0	0	0	0	0	1	0	0	0	0	0	0	0	0	0	0	0	0	0	0	0	0	0	0	0	0	0
Eea1	2	5	1	0	0	0	0	0	0	0	0	0	0	0	6	4	3	3	0	3	0	0	0	0	0	0	0	0	0	0	0	0	0	0	0	0	0	0	2	2	1	1	2	1	0	0	0	0	0
Eef1e1	6	3	3	4	5	8	0	0	0	0	0	0	0	0	5	3	1	15	5	7	0	0	0	0	0	0	40	26	24	41	31	47	0	0	0	0	0	0	0	0	0	0	0	0	0	0	0	0	0
Eef1g	1	1	0	0	0	0	0	0	50	64	55	61	66	69	0	0	0	0	0	0	45	22	45	22	21	28	0	0	0	0	0	1	13	36	48	36	13	28	74	71	81	92	88	83	1	0	4	6	0
[truncated: 10,773 more rows]
[truncated: 542 more columns]
